# Supplementary material for: Wind as a Driver of Peat CO2 Dynamics in a Northern Bog
Source: Ecosystems. 2024 May 23;27(5):621–35. doi: 10.1007/s10021-024-00904-1 (PMC11289004; doi:10.1007/s10021-024-00904-1)
Supplement: Supplementary file 1 — Supplementary file1 (CSV 1976 kb) [file 10021_2024_904_MOESM1_ESM.csv]

	TIMESTAMP	hoursofday	Air_CO2_2.6m_ppm	Air_CO2_1.2m_ppm	Air_CO2_0.2m_ppm	Air_CO2_0.1m_ppm	AirCO2_Store2.6m_gm2	AirStoreFlux_2.6m_gm2_30min	Soil_CO2_5cm_ppm	Soil_CO2_10cm_ppm	Soil_CO2_20cm_ppm	Soil_CO2_40cm_ppm	Soil_CO2_5cm_Hol_ppm	Soil_CO2_10cm_Hol_ppm	PeatCO2_Store_gm2	Total_AirPeat_Storage_CO2_gm2	Total_AirPeat_StoreFlux_gm2_30min	GapFilledNEP_umolm2s1	GapFilledR_umolm2s1	GapFilledGEP_umolm2s1	WaterTableDepth_cm	Precip_mm	WindSpeed_2.6m	SoilTemp_Hummock_0.05m_C	SoilTemp_Hummock_0.1m_C	SoilTemp_Hummock_0.2m_C	SoilTemp_Hummock_0.4m_C	MeanTempPeat_5cmto40cm_C	Deff_avg_cm2s	Deff_max_cm2s	Deff_min_cm2s	Predicted_PeatCO2Store_gm2_equation3
529	2009-06-12	0	445.45	470.9	490.47	511.75	0.591078403	0	963	1195	1208	1221	1077	1066	0.25385994	0.886889801	0	-3.15	3.15	0	-33.43	0	0.2	16.18	16.12	13.9	9.59	13.254375	0.097959153	0.161582109	0.040395527	0.236022239
530	2009-06-12 00:30	0.5	430.95	437.6	445.85	469.05	0.572432248	-0.018646155	1042	1255	1246	1312	1111	1105	0.267899884	0.862358736	-0.024531065	-3.09	3.09	0	-33.52	0	0.2	15.99	15.94	13.85	9.6	13.18125	0.083400706	0.137568175	0.034392044	0.23522583
531	2009-06-12 01:00	1	417.4	426.1	455.4	484.55	0.553955309	-0.018476938	1038	1293	1293	1337	1138	1130	0.27463767	0.860553743	-0.001804993	-3.03	3.03	0	-33.5	0	0.2	15.83	15.78	13.79	9.61	13.111875	0.079419058	0.131000508	0.032750127	0.234470262
532	2009-06-12 01:30	1.5	412.15	418.95	431.45	442.1	0.547477731	-0.006477578	1076	1321	1299	1387	1161	1142	0.280848545	0.852442054	-0.008111689	-2.98	2.98	0	-33.51	0	0.2	15.66	15.63	13.75	9.62	13.050625	0.071782852	0.118404704	0.029601176	0.233803185
533	2009-06-12 02:00	2	413.9	424.4	477.55	502.43	0.549893991	0.00241626	1043	1339	1329	1372	1176	1144	0.281906018	0.873708302	0.021266248	-2.93	2.93	0	-33.5	0	0.2	15.48	15.47	13.69	9.62	12.975625	0.074132158	0.122279849	0.030569962	0.232986355
534	2009-06-12 02:30	2.5	432.43	459.85	524.7	582.3	0.575679881	0.02578589	1082	1334	1302	1381	1165	1146	0.281934419	0.921901373	0.048193071	-2.89	2.89	0	-33.53	0	0.2	15.3	15.33	13.64	9.63	12.91125	0.081377964	0.134231693	0.033557923	0.232285243
535	2009-06-12 03:00	3	426.3	447.03	521.7	492.15	0.568104282	-0.007575599	1099	1328	1297	1394	1168	1152	0.282596326	0.907181293	-0.01472008	-2.84	2.84	0	-33.53	0	0.2	15.1	15.18	13.58	9.64	12.83875	0.071877713	0.118561177	0.029640294	0.231495641
536	2009-06-12 03:30	3.5	438.4	439.55	473.4	495.15	0.58430185	0.016197568	1098	1340	1312	1393	1186	1161	0.284102816	0.895339616	-0.011841677	-2.8	2.8	0	-33.52	0	0.231	14.9	15.04	13.53	9.66	12.775	0.070083789	0.115602127	0.028900532	0.230801336
537	2009-06-12 04:00	4	410.85	414.4	420.05	433.1	0.546894067	-0.037407783	1026	1289	1273	1305	1144	1138	0.270438756	0.835339013	-0.060000603	-1.67	1.67	0	-33.51	0	0.2	14.7	14.93	13.52	9.71	12.74125	0.041255704	0.068050645	0.017012661	0.230433762
538	2009-06-12 04:30	4.5	416.65	421	434.45	452.55	0.554857733	0.007963666	858	1122	1165	1124	1067	1071	0.237898998	0.811395727	-0.023943286	-0.47	2.71	2.24	-33.51	0	0.2125	14.58	14.78	13.47	9.72	12.6825	0.085522059	0.141067314	0.035266828	0.229793913
539	2009-06-12 05:00	5	411.8	413.65	419.65	422.7	0.547643445	-0.007214288	898	1218	1243	1145	1057	1065	0.249969259	0.810946042	-0.000449685	-0.64	2.66	2.02	-33.52	0	0.2	14.43	14.62	13.39	9.72	12.60375	0.070659279	0.116551388	0.029137847	0.228936241
540	2009-06-12 05:30	5.5	407.25	407.2	407.25	407.23	0.539973372	-0.007670074	924	1217	1219	1161	1044	1065	0.250074386	0.799526084	-0.011419958	0.28	2.62	2.9	-33.52	0	0.2625	14.47	14.49	13.32	9.71	12.555	0.068205856	0.112504504	0.028126126	0.228405302
541	2009-06-12 06:00	6	398.63	399.75	398.35	395.75	0.52622308	-0.013750292	675.8	808	811	914	939	984	0.178690075	0.709971206	-0.089554879	2.81	2.59	5.4	-33.55	0	1.846	14.83	14.44	13.28	9.72	12.57875	0.131568569	0.21702032	0.05425508	0.228663965
542	2009-06-12 06:30	6.5	393.9	393.8	393.35	392.45	0.519240842	-0.006982238	459.5	523	472.8	651.1	641.8	613.5	0.117127489	0.636728696	-0.07324251	2.48	2.57	5.05	-33.59	0	1.725	15.33	14.5	13.25	9.72	12.64125	0.397941021	0.656397561	0.16409939	0.229344656
543	2009-06-12 07:00	7	389.95	389.5	389.17	387.5	0.513102232	-0.006138611	445	492.8	446.6	592.6	538	526.4	0.109355226	0.62206192	-0.014666776	4.13	2.57	6.7	-33.65	0	1.775	15.72	14.64	13.22	9.71	12.701875	0.486770103	0.802919758	0.20072994	0.230004927
544	2009-06-12 07:30	7.5	388.8	387.65	386.35	385.85	0.509510943	-0.003591289	451.4	495.2	458.8	589	530.6	514.3	0.110238593	0.61825425	-0.003807669	3.95	2.59	6.54	-33.65	0	2.125	16.2	14.85	13.2	9.73	12.8	0.46926852	0.774051168	0.193512792	0.231073612
545	2009-06-12 08:00	8	386.4	386.05	384.45	383.6	0.505288294	-0.004222649	426.2	466.8	423.4	544.8	493	492.2	0.102538164	0.606109565	-0.012144685	4.34	2.63	6.97	-33.62	0	1.4375	16.89	15.15	13.22	9.73	12.95	0.600325078	0.990226933	0.247556733	0.232707272
546	2009-06-12 08:30	8.5	383.6	382.25	381.35	381.65	0.500240845	-0.00504745	437.7	468.7	431.4	546.6	492	488.3	0.103619824	0.601674113	-0.004435452	5.32	2.7	8.02	-33.65	0	2.606	17.58	15.57	13.29	9.74	13.144375	0.582239666	0.960395325	0.240098831	0.234824222
547	2009-06-12 09:00	9	382.6	381.65	380.75	379.3	0.498197797	-0.002043048	418.4	453.4	416	520.7	477.5	491.1	0.099370202	0.595205385	-0.006468728	4.74	2.78	7.52	-33.58	0	1.8	18.3	16.04	13.36	9.74	13.34875	0.685450392	1.130639822	0.282659955	0.237050083
548	2009-06-12 09:30	9.5	381.23	380.55	379.9	377.7	0.495343203	-0.002854595	437.4	471.4	441.2	545.7	487.9	488.7	0.104220306	0.597595475	0.00239009	4.32	2.9	7.22	-33.67	0	2.4167	18.89	16.56	13.49	9.74	13.56875	0.581932216	0.959888191	0.239972048	0.239446116
549	2009-06-12 10:00	10	380.7	380	379.2	378.3	0.493953521	-0.001389681	413.9	449.4	421.1	512.9	472.8	478.3	0.098765902	0.590514053	-0.007081423	4.44	3.04	7.48	-33.7	0	1.538	19.47	17.12	13.67	9.74	13.81375	0.767952906	1.266726442	0.316681611	0.242114427
550	2009-06-12 10:30	10.5	381.9	381	379.7	378.5	0.494159239	0.000205717	420.2	454	418.6	524.8	469.1	500.7	0.099719074	0.591074533	0.000560481	5.01	3.24	8.25	-33.8	0	2.1	19.96	17.68	13.9	9.75	14.069375	0.784953605	1.294768833	0.323692208	0.244898454
551	2009-06-12 11:00	11	382.83	381.95	381.4	378.55	0.494581995	0.000422756	408.2	446.8	403	505.4	472.1	495.3	0.096427147	0.588009266	-0.003065267	4.88	3.38	8.26	-33.89	0	2.5623	20.7	18.29	14.16	9.77	14.38	0.879736848	1.451112326	0.362778082	0.248281491
552	2009-06-12 11:30	11.5	382.8	382.37	380.55	378	0.494198787	-0.000383207	412.6	455.9	429.2	521.7	457.6	473.7	0.099915092	0.591329824	0.003320558	3.91	3.52	7.43	-33.87	0	2.6625	21.31	18.91	14.46	9.79	14.69125	0.820441999	1.35330639	0.338326597	0.251671334
553	2009-06-12 12:00	12	382.45	382.1	380.97	378.65	0.493350959	-0.000847829	446.6	490.7	473.1	568.3	488.7	488	0.108737355	0.600161775	0.008831951	3.69	3.72	7.41	-33.89	0	2.4065	21.7	19.39	14.75	9.81	14.945	0.63723146	1.051103439	0.26277586	0.254434941
554	2009-06-12 12:30	12.5	382	382.1	380.75	379.45	0.493220471	-0.000130487	434.4	480.3	466	570.4	485.1	492.1	0.107543007	0.599693383	-0.000468392	4.05	3.86	7.91	-33.89	0	1.869	21.97	19.78	15.04	9.83	15.166875	0.728129959	1.201039108	0.300259777	0.256851395
555	2009-06-12 13:00	13	381.55	380.9	379.5	378.3	0.491528201	-0.00169227	467.8	518	506.2	625.8	494.7	503.8	0.119879463	0.609442685	0.009749301	4.69	4.05	8.74	-33.97	0	2.75	22.1	20.07	15.31	9.84	15.341875	0.580924608	0.958226158	0.23955654	0.258757331
556	2009-06-12 13:30	13.5	382.55	382.1	379.85	378.7	0.492900523	0.001372322	399.7	447.4	410	516.8	458.8	508.5	0.097175118	0.587347074	-0.022095611	3.45	4.25	7.69	-33.94	0	2.8185	22.58	20.39	15.59	9.85	15.57	1.118828536	1.845490369	0.461372592	0.261241855
557	2009-06-12 14:00	14	382.4	382.25	381.15	378.57	0.491919939	-0.000980584	392.4	441.9	397.3	504.3	449.3	493.6	0.09487843	0.584235753	-0.003111321	4.32	4.36	8.67	-33.9	0	1.7995	22.42	20.63	15.87	9.85	15.7	1.266338421	2.088805643	0.522201411	0.262657693
558	2009-06-12 14:30	14.5	383.3	383	381.55	379.5	0.492960794	0.001040855	427.3	474.6	442.3	549	483.8	525.6	0.103637661	0.594764747	0.010528994	3.64	4.46	8.1	-33.87	0	2.1	22.77	20.81	16.11	9.87	15.87375	0.897319622	1.480114841	0.37002871	0.264550015
559	2009-06-12 15:00	15	383.55	383.23	381.6	379.15	0.493216633	0.000255839	418.1	471.8	446.2	568.3	502.5	535.5	0.104853436	0.596237495	0.001472748	3.32	4.61	7.93	-33.89	0	2.606	22.79	20.93	16.24	9.88	15.950625	0.959659045	1.582942755	0.395735689	0.265387265
560	2009-06-12 15:30	15.5	382.1	381.45	381.23	378.5	0.492319344	-0.000897289	408.8	450	420.5	537	472.1	531.4	0.099643933	0.590832811	-0.005404684	3.13	4.66	7.79	-33.89	0	1.869	22.33	20.92	16.36	9.93	15.951875	1.235752089	2.03835396	0.50958849	0.265400879
561	2009-06-12 16:00	16	381.25	380.65	379.65	378.1	0.490273431	-0.002045913	406.7	445.2	414.2	530.6	497.3	537.3	0.098454903	0.586865226	-0.003967586	3.61	4.67	8.29	-33.96	0	2.7685	21.84	20.81	16.51	9.94	15.929375	1.359571699	2.242592493	0.560648123	0.26515583
562	2009-06-12 16:30	16.5	381.1	380.65	380.05	378.3	0.490951872	0.000678441	393.2	431.9	390.8	486.9	441.4	509.1	0.095101701	0.584763675	-0.00210155	2.15	4.64	6.79	-34.01	0	2.675	21.53	20.64	16.64	9.95	15.910625	1.58581046	2.615769831	0.653942458	0.264951623
563	2009-06-12 17:00	17	381.65	381.5	381.85	379.4	0.492687468	0.001735596	398.8	440.8	395.9	502.2	461.9	533.7	0.097134206	0.589829935	0.00506626	1.28	4.58	5.86	-34.01	0	2.144	21.03	20.45	16.72	9.98	15.851875	1.436756167	2.36990708	0.59247677	0.264311773
564	2009-06-12 17:30	17.5	381.95	382.3	380.7	379.57	0.493544636	0.000857167	409.5	452.1	411.5	522.5	480.5	555.6	0.100575898	0.594239167	0.004409232	1.75	4.49	6.25	-34.04	0	1.7565	20.25	20.17	16.79	10.05	15.75	1.253664223	2.06789975	0.516974937	0.263202246
565	2009-06-12 18:00	18	382.83	382.4	381.75	381.4	0.494941738	0.001397102	437.4	475.7	442.9	574.5	519.3	606	0.108592924	0.604010575	0.009771409	1.01	4.4	5.42	-34.06	0	1.7583	19.89	19.82	16.77	10.07	15.638125	0.959031273	1.581907255	0.395476814	0.261983808
566	2009-06-12 18:30	18.5	383.6	383.43	382.75	382.95	0.496304777	0.00136304	426.5	473.2	431.2	560.2	506.7	604.7	0.106238418	0.602595638	-0.001414937	1.03	4.06	5.09	-34.67	0	2.05	20.27	18.69	14.72	10.29	14.77375	0.926346764	1.527994662	0.381998665	0.252569846
567	2009-06-12 19:00	19	385.75	386.75	389.6	389	0.501140802	0.004836025	435.5	482.3	436.2	580.9	529.6	615.6	0.108879442	0.613968053	0.011372415	-1.09	4.21	3.12	-34.08	0	0.594	19.1	19.22	16.65	10.12	15.3975	0.91207443	1.504452669	0.376113167	0.259363146
568	2009-06-12 19:30	19.5	394.2	409.5	457.4	490.8	0.515108089	0.013967287	528.1	575.6	560.6	664	650.2	723	0.131082235	0.683402973	0.06943492	-4.1	4.1	0	-34.11	0	0.2	18.65	18.89	16.49	10.12	15.219375	1.042262635	1.719196099	0.429799025	0.257423176
569	2009-06-12 20:00	20	404.65	427.4	473.5	520.35	0.53139671	0.01628862	754	812	759	848	850	824	0.175674226	0.755713813	0.07231084	-3.99	3.99	0	-34.13	0	0.2125	18.03	18.51	16.26	10.08	14.971875	0.299947784	0.494759232	0.123689808	0.254727638
570	2009-06-12 20:30	20.5	420.35	426.5	554.5	562	0.554241426	0.022844716	820	868	789	934	916	870	0.188808498	0.803710595	0.047996781	-3.86	3.86	0	-34.14	0	0.206	17.28	18.11	16.04	10.08	14.720625	0.278679811	0.459678039	0.11491951	0.251991259
571	2009-06-12 21:00	21	466.3	452.4	588.6	661.43	0.620986066	0.06674464	852	898	807	983	938	879	0.196466878	0.865321134	0.061610539	-3.72	3.72	0	-34.21	0	0.2	16.44	17.7	15.86	10.07	14.468125	0.360041268	0.593882503	0.148470626	0.249241265
572	2009-06-12 21:30	21.5	468.83	474.1	632.85	734.5	0.627113613	0.006127546	892	923	848	1021	984	910	0.204906756	0.908121874	0.04280074	-3.58	3.58	0	-34.25	0	0.2	15.71	17.27	15.7	10.09	14.2425	0.453847973	0.748615213	0.187153803	0.24678397
573	2009-06-12 22:00	22	470.1	480.83	632.35	818.5	0.628804818	0.001691205	933	965	891	1062	1014	946	0.214430569	0.927447782	0.019325908	-3.44	3.44	0	-34.28	0	0.2	15.11	16.85	15.53	10.1	14.028125	0.59144469	0.97557887	0.243894718	0.244449198
574	2009-06-12 22:30	22.5	489.2	519	701.6	735.8	0.654895955	0.026091137	979	1003	933	1111	1055	1013	0.223958775	0.984116751	0.056668969	-3.3	3.3	0	-34.34	0	0.2	14.69	16.46	15.37	10.13	13.851875	0.281487197	0.464308778	0.116077194	0.242529648
575	2009-06-12 23:00	23	495.8	516.05	744.5	822	0.665724599	0.010828644	1033	1073	1000	1169	1116	1035	0.238054075	1.019208626	0.035091875	-3.18	3.18	0	-34.35	0	0.2	14.24	16.1	15.22	10.13	13.671875	0.294671884	0.486056716	0.121514179	0.240569257
576	2009-06-12 23:30	23.5	515.2	516.25	728.5	765	0.692505664	0.026781065	1044	1083	1002	1185	1104	1043	0.24005573	1.021689672	0.002481045	-3.06	3.06	0	-34.35	0	0.2	13.83	15.75	15.07	10.13	13.49875	0.218023325	0.359626102	0.089906526	0.238683742
577	2009-06-13	0	533.1	587.55	767	807.5	0.719774909	0.027269245	1051	1086	1005	1194	1141	1065	0.241586317	1.091718402	0.07002873	-2.95	2.95	0	-34.33	0	0.2	13.41	15.42	14.92	10.16	13.3375	0.243959773	0.402407874	0.100601968	0.236927558
578	2009-06-13 00:30	0.5	528.45	599.65	754	786.2	0.715040509	-0.0047344	1057	1109	1039	1185	1117	1047	0.244578164	1.097173609	0.005455207	-2.85	2.85	0	-34.33	0	0.2	12.84	15.07	14.76	10.16	13.140625	0.203577551	0.335798023	0.083949506	0.23478338
579	2009-06-13 01:00	1	492.4	581.7	680.25	715.5	0.668142645	-0.046897864	1048	1116	1036	1162	1119	1049	0.242418074	1.046582956	-0.050590653	-8.19	8.19	0	-34.33	0	0.20833	12.32	14.73	14.6	10.18	12.958125	0.460632913	0.759806866	0.189951717	0.232795762
580	2009-06-13 01:30	1.5	522.15	518.2	708.8	752.5	0.70594869	0.037806045	1011	1086	1012	1117	1068	977	0.235121012	1.018813766	-0.027769189	-2.65	2.65	0	-34.33	0	0.2	11.85	14.38	14.45	10.2	12.78375	0.182188014	0.300516312	0.075129078	0.230896633
581	2009-06-13 02:00	2	506.15	567.05	736	763	0.684656441	-0.02129225	983	1038	957	1091	1025	977	0.226510955	1.042225881	0.023412114	-2.55	2.55	0	-34.36	0	0.2	11.52	14.06	14.31	10.22	12.63625	0.21507768	0.354767307	0.088691827	0.229290201
582	2009-06-13 02:30	2.5	522.05	617.9	744.5	756	0.70929535	0.024638909	984	1045	971	1083	1086	1003	0.227203647	1.083344928	0.041119047	-2.45	2.45	0	-34.4	0	0.2	11.3	13.79	14.2	10.27	12.5325	0.193687899	0.319485194	0.079871299	0.228160253
583	2009-06-13 03:00	3	491.1	582.15	736	737.5	0.666389335	-0.042906014	998	1072	1000	1103	1078	1021	0.232291058	1.049783469	-0.033561459	-2.37	2.37	0	-34.4	0	0.2	11.21	13.5	14.05	10.27	12.410625	0.157498485	0.259791316	0.064947829	0.226832905
584	2009-06-13 03:30	3.5	496.5	533.85	701.25	754.5	0.669022203	0.002632868	1029	1081	1011	1143	1107	1051	0.237614109	1.014951558	-0.034831911	-2.3	2.3	0	-34.4	0	0.2	11.25	13.27	13.89	10.27	12.3125	0.155051075	0.255754351	0.063938588	0.22576422
585	2009-06-13 04:00	4	488.9	563.5	724.8	727	0.660196452	-0.008825751	1040	1096	1022	1164	1126	1076	0.240855989	1.040251623	0.025300065	-2.24	2.24	0	-34.4	0	0.2	11.28	13.08	13.74	10.27	12.224375	0.131986626	0.217709898	0.054427474	0.224804445
586	2009-06-13 04:30	4.5	477.9	511.35	642.6	675.55	0.641635568	-0.018560883	1051	1111	1031	1175	1150	1091	0.243039069	0.975262329	-0.064989295	-0.55	2.19	1.64	-34.4	0	0.2	11.29	12.92	13.6	10.27	12.143125	0.10868321	0.179271274	0.044817818	0.223919546
587	2009-06-13 05:00	5	468	501.97	532.75	481.25	0.627113953	-0.014521615	1062	1116	1027	1190	1151	1101	0.243702822	0.921734968	-0.053527361	-1.99	2.14	0.15	-34.41	0	0.2	11.47	12.79	13.47	10.26	12.089375	0.071492814	0.117926291	0.029481573	0.223334151
588	2009-06-13 05:30	5.5	438.55	437.5	443.13	443.8	0.585518284	-0.041595669	1046	1128	1041	1195	1151	1109	0.244896175	0.842664007	-0.079070961	2.14	2.1	4.24	-34.42	0	0.2	11.81	12.71	13.35	10.26	12.071875	0.064802268	0.10689034	0.026722585	0.223143558
589	2009-06-13 06:00	6	421.95	420.7	419.75	420.6	0.560934283	-0.024584001	924	1114	1090	1078	1076	1052	0.235088091	0.803586649	-0.039077358	3.51	2.07	5.58	-34.37	0	0.2	12.25	12.69	13.23	10.26	12.078125	0.062866987	0.103698124	0.025924531	0.223211627
590	2009-06-13 06:30	6.5	409.8	408.5	406.3	409.6	0.541140096	-0.019794187	762	1015	985	901	968	997	0.204905567	0.750010997	-0.053575652	3.76	2.06	5.82	-34.32	0	0.625	12.89	12.76	13.14	10.27	12.140625	0.07136601	0.11771713	0.029429282	0.223892318
591	2009-06-13 07:00	7	400.7	399.9	400.7	399.1	0.525363928	-0.015776168	514.3	626.4	595.9	665.2	746	858	0.135643017	0.661451953	-0.088559044	4.3	2.07	6.37	-34.47	0	0.569	13.63	12.87	13.02	10.25	12.2025	0.186494521	0.307619829	0.076904957	0.224566203
592	2009-06-13 07:30	7.5	396.65	396.25	396.7	394.97	0.517611836	-0.007752092	585.8	701	710	717	739	873	0.153023645	0.672500998	0.011049044	4.46	2.1	6.56	-34.45	0	0.819	14.46	13.08	12.91	10.22	12.295	0.140104063	0.231099485	0.057774871	0.225573626
593	2009-06-13 08:00	8	392.37	393.35	394.05	391.95	0.510958494	-0.006653342	638.5	755	780	790	768	806	0.167356454	0.682293817	0.009792819	7.11	2.15	9.27	-34.46	0	1.0003	15.34	13.37	12.83	10.21	12.42625	0.120904923	0.199430801	0.0498577	0.227003078
594	2009-06-13 08:30	8.5	390.1	392.1	391.25	388.5	0.50666577	-0.004292723	511.3	561.6	545.9	646.4	653.3	696.8	0.127811098	0.636485149	-0.045808668	5.12	2.25	7.36	-34.47	0	1.019	16.21	13.75	12.77	10.2	12.580625	0.254930982	0.420504713	0.105126178	0.228684386
595	2009-06-13 09:00	9	387.1	386.6	385.5	385.05	0.501402207	-0.005263564	479.1	539.4	525.2	616.1	634.8	708	0.122060864	0.622425722	-0.014059427	5.12	2.37	7.48	-34.52	0	0.9125	17.07	14.22	12.73	10.18	12.755	0.297785639	0.491192806	0.122798201	0.230583515
596	2009-06-13 09:30	9.5	385.05	384.9	382.75	380.6	0.497505286	-0.003896921	444.7	487.5	461.2	560.7	591.8	603	0.110017135	0.605876026	-0.016549695	7.76	2.51	10.27	-34.6	0	0.9315	17.8	14.74	12.73	10.18	12.94375	0.436109557	0.719355971	0.179838993	0.232639203
597	2009-06-13 10:00	10	383.85	382.3	380.65	379.7	0.494308041	-0.003197245	463.2	511.9	485.6	588.6	594.9	599.4	0.115344799	0.607118083	0.001242057	4.82	2.69	7.51	-34.68	0	0.7435	18.57	15.25	12.77	10.16	13.144375	0.387865805	0.639778647	0.159944662	0.234824222
598	2009-06-13 10:30	10.5	383.25	383.2	381.1	379.8	0.493017498	-0.001290542	463.3	502.5	480.9	594	593.8	655.4	0.114975162	0.606519167	-0.000598916	5.93	2.94	8.87	-34.77	0	2.406	19.75	15.83	12.82	10.16	13.419375	0.45001787	0.742297518	0.18557438	0.237819264
599	2009-06-13 11:00	11	384.65	383.6	380.9	380.2	0.494692401	0.001674903	417.3	462.1	427.7	528	535.6	651.4	0.103030804	0.594392578	-0.012126589	5.04	3.21	8.25	-34.78	0	1.6875	20.54	16.5	12.89	10.15	13.666875	0.696079124	1.148171751	0.287042938	0.240514802
600	2009-06-13 11:30	11.5	384.85	383.45	382.05	379.4	0.494349107	-0.000343294	425.7	467.4	428.8	523.9	559.1	619.7	0.103184738	0.594528643	0.000136065	6.12	3.48	9.6	-34.72	0	1.4935	21.08	17.13	13.01	10.15	13.8975	0.719238867	1.186373389	0.296593347	0.243026553
601	2009-06-13 12:00	12	385.1	383.9	381.8	378	0.494075337	-0.000273771	423.9	461.2	427.1	529.9	529.7	628.3	0.103148364	0.594064235	-0.000464408	6.1	3.72	9.82	-34.73	0	0.4745	21.85	17.68	13.15	10.15	14.149375	0.815961292	1.345915534	0.336478883	0.245769739
602	2009-06-13 12:30	12.5	384.65	383.8	380.95	379.03	0.493896989	-0.000178348	448.4	504.2	469.8	592.3	582.8	656.3	0.113372349	0.605118693	0.011054459	5.5	3.87	9.37	-34.72	0	2.4875	21.51	18.15	13.32	10.16	14.261875	0.595219063	0.98180464	0.24545116	0.246994984
603	2009-06-13 13:00	13	384.33	382.8	380.4	378.9	0.493676766	-0.000220223	448.6	478.2	453	560.6	547.5	601.6	0.108788904	0.600258523	-0.00486017	6.08	3.98	10.06	-34.74	0	1.8083	21.24	18.4	13.52	10.17	14.353125	0.765743059	1.263081335	0.315770334	0.247988793
604	2009-06-13 13:30	13.5	383.1	382.1	380.55	377.6	0.49205169	-0.001625075	437.6	481.3	445.9	581.7	547.1	554.1	0.10962239	0.599942785	-0.000315739	5.84	4.05	9.9	-34.75	0	1.806	20.82	18.54	13.72	10.17	14.401875	0.759855606	1.253370072	0.313342518	0.248519733
605	2009-06-13 14:00	14	382.5	382.45	379.87	378	0.491141233	-0.000910457	436.9	484.2	462.2	588.5	551.7	586.1	0.11140501	0.601474063	0.001531278	5.88	4.1	9.98	-34.77	0	1.0505	20.88	18.63	13.92	10.19	14.5075	0.752872837	1.241852103	0.310463026	0.249670101
606	2009-06-13 14:30	14.5	383.2	382.65	379.55	378.3	0.492364686	0.001223453	467.8	530.6	528.3	639	580.9	583	0.122758013	0.614071607	0.012597544	5.17	4.15	9.32	-34.75	0	2.081	21.11	18.72	14.1	10.2	14.62375	0.547194659	0.902589129	0.225647282	0.250936187
607	2009-06-13 15:00	15	381.2	381.25	379.25	375.45	0.48993123	-0.002433456	439.5	487.2	457.4	601.5	560.9	598.3	0.112181664	0.601510833	-0.012560774	5.4	4.18	9.57	-34.74	0	1.513	20.92	18.83	14.27	10.22	14.690625	0.737797388	1.216985383	0.304246346	0.251664527
608	2009-06-13 15:30	15.5	382.95	382.7	380.25	377.95	0.492441633	0.002510403	445	491.2	469.7	609.6	567.5	584.7	0.114010516	0.60566626	0.004155427	4.61	4.22	8.83	-34.76	0	1.844	20.92	18.87	14.4	10.24	14.753125	0.739586506	1.219936504	0.304984126	0.252345218
609	2009-06-13 16:00	16	383.4	383.8	380.1	379.27	0.493025262	0.000583629	449.8	510	494.7	609.9	609.1	688.9	0.116733416	0.609484551	0.003818291	3.23	4.23	7.46	-34.72	0	1.3315	21.02	18.89	14.49	10.24	14.803125	0.651178694	1.074109186	0.268527297	0.252889771
610	2009-06-13 16:30	16.5	383.13	383.55	381.5	378.25	0.493355672	0.000330411	500.2	571.8	562.8	667.4	661	770	0.129965048	0.624850368	0.015365818	2.26	4.23	6.49	-34.65	0	0.28333	21	18.91	14.56	10.25	14.83375	0.450062396	0.742370963	0.185592741	0.25322331
611	2009-06-13 17:00	17	379.35	376.97	375.8	374.4	0.489512581	-0.003843091	601	687.9	678.5	784	785	866	0.154777532	0.645735263	0.020884895	0.4	4.2	4.6	-34.67	0	0.2	20.81	18.89	14.61	10.26	14.828125	0.282061645	0.465256322	0.11631408	0.253162048
612	2009-06-13 17:30	17.5	376.65	377.7	376.23	375.9	0.48627319	-0.003239391	747	829	807	910	920	951	0.183556036	0.67679369	0.031058427	1.3	4.16	5.46	-34.67	0	0.231	20.62	18.84	14.65	10.27	14.813125	0.194984351	0.321623672	0.080405918	0.252998682
613	2009-06-13 18:00	18	372.95	372.55	371.3	372.3	0.482718103	-0.003555087	758	804	782	915	987	984	0.181493613	0.670577056	-0.006216635	-0.07	4.11	4.04	-34.67	0	0.2	20.52	18.77	14.69	10.28	14.805625	0.201749217	0.332782213	0.083195553	0.252916999
614	2009-06-13 18:30	18.5	375.45	374.95	373.35	372.45	0.490448458	0.007730355	740	794	756	879	1041	998	0.180214467	0.676603433	0.006026378	-1.65	4.25	2.61	-35.37	0	0.2	18.36	17.92	14.02	10.36	14.15	0.214482358	0.353785332	0.088446333	0.245776546
615	2009-06-13 19:00	19	376.45	377.95	389.85	383.9	0.488354958	-0.0020935	731	798	757	869	1081	1005	0.175162541	0.675515185	-0.001088248	-1.2	4.01	2.81	-34.69	0	0.206	20.07	18.59	14.72	10.28	14.726875	0.207743856	0.342670279	0.08566757	0.252059328
616	2009-06-13 19:30	19.5	391.65	396.45	456.65	480.97	0.512996816	0.024641858	735	807	760	877	1095	1012	0.176816796	0.723105238	0.047590052	-3.94	3.94	0	-34.74	0	0.2	19.52	18.45	14.73	10.32	14.648125	0.257340653	0.424479428	0.106119857	0.251201657
617	2009-06-13 20:00	20	399.87	408.2	459.5	439.3	0.526533907	0.013537092	799	881	824	955	1075	989	0.192109492	0.751410155	0.028304917	-3.87	3.87	0	-34.74	0	0.2	18.58	18.17	14.7	10.31	14.46375	0.188997246	0.311748034	0.077937009	0.249193617
618	2009-06-13 20:30	20.5	416.4	441.07	438.7	487.15	0.549605582	0.023071674	871	915	855	1035	1034	958	0.204284438	0.789901391	0.038491236	-3.77	3.77	0	-34.78	0	0.2	17.47	17.72	14.61	10.28	14.1975	0.192105342	0.316874791	0.079218698	0.246293872
619	2009-06-13 21:00	21	415.95	421.25	473.03	520.05	0.551548226	0.001942644	886	945	880	1087	965	880	0.211884961	0.799682037	0.009780646	-8.16	8.16	0	-34.78	0	0.2	16.49	17.25	14.56	10.25	13.95875	0.422198182	0.696409373	0.174102343	0.243693631
620	2009-06-13 21:30	21.5	405.5	440.75	452.4	419.85	0.536570269	-0.014977957	910	950	878	1090	943	886	0.212655458	0.795353728	-0.004328309	-3.52	3.52	0	-34.79	0	0.2	15.77	16.8	14.49	10.26	13.76125	0.14448965	0.238333443	0.059583361	0.241542646
621	2009-06-13 22:00	22	429	472.15	511.15	511.6	0.573700045	0.037129776	897	938	872	1087	921	843	0.211564721	0.850449514	0.055095785	-3.38	3.38	0	-34.79	0	0.2	15.24	16.4	14.46	10.28	13.615	0.172525853	0.284578727	0.071144682	0.239949828
622	2009-06-13 22:30	22.5	439.9	458.6	526.95	583.9	0.590424235	0.01672419	885	974	907	1063	903	835	0.213673089	0.859344481	0.008894967	-3.26	3.26	0	-34.78	0	0.2	14.5	15.98	14.37	10.27	13.406875	0.185513758	0.306002074	0.076500519	0.237683126
623	2009-06-13 23:00	23	451.2	487	551.05	583.77	0.606922497	0.016498262	872	966	889	1022	896	842	0.208662758	0.88422355	0.02487907	-2.73	2.73	0	-34.79	0	0.2	13.8	15.56	14.28	10.27	13.206875	0.159042151	0.262337569	0.065584392	0.235504913
624	2009-06-13 23:30	23.5	477.53	537.75	639.9	692.2	0.646839417	0.03991692	854	956	896	999	904	841	0.207036622	0.959839448	0.075615898	-3.02	3.02	0	-34.78	0	0.2	13.13	15.14	14.19	10.28	13.01375	0.264665723	0.436562018	0.109140504	0.233401577
625	2009-06-14	0	452.65	498.37	690.35	711.9	0.614595289	-0.032244127	859	969	906	975	935	877	0.206802087	0.94356337	-0.016276078	-2.91	2.91	0	-34.81	0	0.2	12.46	14.73	14.09	10.27	12.8125	0.264417525	0.436152619	0.109038155	0.231209751
626	2009-06-14 00:30	0.5	481.4	506.1	665.2	677.1	0.651834083	0.037238793	894	990	917	1007	979	915	0.211912603	0.954440877	0.010877507	-2.78	2.78	0	-34.84	0	0.2	11.94	14.35	14	10.31	12.655	0.202977114	0.334807611	0.083701903	0.229494408
627	2009-06-14 01:00	1	499.75	605.3	698.95	716	0.681256063	0.02942198	906	1015	959	1021	986	922	0.217629031	1.045090463	0.090649586	-2.67	2.67	0	-34.84	0	0.2	11.52	14.02	13.93	10.35	12.526875	0.205851789	0.339549343	0.084887336	0.228098991
628	2009-06-14 01:30	1.5	492	554.85	742	745.5	0.672562067	-0.008693995	903	1038	976	1008	995	940	0.218900901	1.028374604	-0.016715859	-2.57	2.57	0	-34.84	0	0.2	11.02	13.65	13.81	10.37	12.35625	0.204466461	0.337264266	0.084316067	0.226240703
629	2009-06-14 02:00	2	492.8	579.2	768	761.5	0.675352983	0.002790916	921	1048	990	1014	1016	956	0.221523311	1.056485592	0.028110988	-2.48	2.48	0	-34.84	0	0.2	10.55	13.3	13.69	10.38	12.19	0.20213847	0.33342428	0.08335607	0.224430064
630	2009-06-14 02:30	2.5	475.7	562.6	762.5	776	0.650395848	-0.024957135	936	1065	1003	1035	1049	979	0.225357832	1.041204927	-0.015280665	-2.39	2.39	0	-34.84	0	0.2	10.18	12.95	13.56	10.38	12.029375	0.191737395	0.316267867	0.079066967	0.222680688
631	2009-06-14 03:00	3	512.87	574.4	731.5	738	0.702641329	0.052245481	958	1082	1025	1049	1064	1003	0.229323809	1.057058329	0.015853402	-2.31	2.31	0	-34.84	0	0.2	9.9	12.63	13.43	10.4	11.891875	0.151085189	0.249212684	0.062303171	0.221183166
632	2009-06-14 03:30	3.5	476.65	569.03	717	729.5	0.654402817	-0.048238512	948	1098	1039	1052	1065	1005	0.230890618	1.038122731	-0.018935598	-2.23	2.23	0	-34.84	0	0.2	9.66	12.35	13.3	10.4	11.760625	0.135600456	0.223670856	0.055917714	0.219753715
633	2009-06-14 04:00	4	515.35	523.1	684.83	689.55	0.704776506	0.050373689	936	1085	1023	1028	1042	975	0.226927122	1.005894683	-0.032228049	-2.16	2.16	0	-34.84	0	0.2	9.42	12.09	13.17	10.41	11.63625	0.121396048	0.200240903	0.050060226	0.218399139
634	2009-06-14 04:30	4.5	492.05	554.35	624.75	636.45	0.674186727	-0.030589779	914	1063	1009	1000	1028	968	0.222069485	0.991024863	-0.01486982	0.78	2.1	2.88	-34.85	0	0.2	9.19	11.85	13.04	10.41	11.51375	0.10839254	0.178791819	0.044697955	0.217064984
635	2009-06-14 05:00	5	479.85	528	526.5	557.25	0.655206859	-0.018979868	872	1044	975	963	994	919	0.214394684	0.924620787	-0.066404076	0.62	2.04	2.66	-34.87	0	0.2	9.11	11.62	12.91	10.41	11.411875	0.090890496	0.149922468	0.037480617	0.215955457
636	2009-06-14 05:30	5.5	481.4	480.2	477	479.25	0.647585395	-0.007621464	854	1000	933	961	947	893	0.208621092	0.860832198	-0.063788588	-0.03	1.98	1.95	-34.89	0	0.2	9.32	11.41	12.77	10.39	11.34	0.081175431	0.133897617	0.033474404	0.215172662
637	2009-06-14 06:00	6	458.95	459.5	454.3	457.2	0.611386202	-0.036199193	837	981	897	964	919	872	0.204800713	0.821664406	-0.039167792	2.58	1.92	4.51	-34.9	0	0.2	9.91	11.29	12.62	10.35	11.3225	0.077145973	0.12725109	0.031812772	0.214982068
638	2009-06-14 06:30	6.5	459.93	461.6	458.45	453.25	0.608873465	-0.002512737	815	988	920	956	897	859	0.205323801	0.819959611	-0.001704795	-0.94	1.88	0.94	-34.91	0	0.21667	10.8	11.28	12.48	10.32	11.37	0.073196811	0.120737008	0.030184252	0.215499393
639	2009-06-14 07:00	7	441.6	443.2	446.15	440.15	0.580850271	-0.028023194	798	976	935	939	859	858	0.208570439	0.796871198	-0.023088413	4.63	1.85	6.48	-34.97	0	0.694	11.8	11.41	12.35	10.3	11.464375	0.071366936	0.117718658	0.029429665	0.216527237
640	2009-06-14 07:30	7.5	422.1	419	422.63	419.95	0.551759202	-0.029091068	660.5	858	828	770	776	870	0.178066653	0.730996914	-0.065874284	5.6	1.86	7.46	-35.01	0	0.6565	12.89	11.66	12.24	10.29	11.603125	0.086954185	0.143429584	0.035857396	0.218038372
641	2009-06-14 08:00	8	411.85	412.05	410.65	408.45	0.536045623	-0.015713579	757	928	948	910	776	895	0.203762595	0.744173345	0.013176431	7.1	1.91	9.01	-35.07	0	0.9065	14.11	12.03	12.15	10.27	11.785	0.07530197	0.124209436	0.031052359	0.220019184
642	2009-06-14 08:30	8.5	404.35	401.9	400.75	403.85	0.523444943	-0.01260068	792	831	885	1008	744	820	0.204246777	0.730707696	-0.013465649	6.17	2	8.17	-35.1	0	0.6625	15.48	12.51	12.09	10.24	12.014375	0.095142964	0.156936849	0.039234212	0.222517322
643	2009-06-14 09:00	9	396.25	396.6	398.15	397.1	0.51125219	-0.012192752	666.4	674.9	689	876	702	737	0.16912592	0.684236738	-0.046470958	5.23	2.14	7.37	-35.11	0	1.1565	16.82	13.12	12.03	10.22	12.2675	0.153173494	0.25265731	0.063164328	0.225274122
644	2009-06-14 09:30	9.5	389.1	388.5	391.05	392	0.500245305	-0.011006886	557.5	647.1	661	724	644.7	733	0.150236949	0.651917531	-0.032319207	5.93	2.32	8.25	-35.2	0	0.563	18.05	13.8	12.03	10.22	12.54875	0.179642764	0.296317962	0.07407949	0.228337233
645	2009-06-14 10:00	10	391.43	394.7	392.4	390.6	0.502616411	0.002371107	532.1	617.1	607.9	680	629.5	741	0.140732179	0.645973085	-0.005944446	6.62	2.57	9.19	-35.22	0	1.571	19.27	14.52	12.06	10.2	12.84125	0.221962773	0.366124162	0.09153104	0.231522869
646	2009-06-14 10:30	10.5	389.6	389.65	385.35	385.7	0.499849634	-0.002766777	607.4	667.8	680	751	643.2	712	0.155906849	0.656401862	0.010428777	5.36	2.88	8.23	-35.23	0	0.45	20.68	15.31	12.1	10.2	13.180625	0.203524309	0.335710201	0.08392755	0.235219023
647	2009-06-14 11:00	11	386.15	385.55	382.45	382.8	0.494851937	-0.004997698	631.6	629.7	662.3	837	653.2	640.8	0.160712158	0.65658214	0.000180278	6.28	3.21	9.49	-35.25	0	1.4005	21.94	16.14	12.17	10.2	13.52	0.258609706	0.426572711	0.106643178	0.238915177
648	2009-06-14 11:30	11.5	385.57	384.6	382.45	379.95	0.493658296	-0.001193641	629	640.3	659.7	810	655.1	627.4	0.158537196	0.653251707	-0.003330433	6.32	3.52	9.84	-35.25	0	1.4793	22.92	16.97	12.28	10.19	13.83625	0.271415467	0.447695615	0.111923904	0.242359476
649	2009-06-14 12:00	12	384.05	382.87	381.15	378.7	0.491577519	-0.002080776	537.4	633.9	639	782	635.9	639.7	0.15160799	0.642598444	-0.010653263	5.27	3.81	9.08	-35.26	0	2.844	23.37	17.72	12.4	10.18	14.075	0.301853112	0.49790204	0.12447551	0.244959717
650	2009-06-14 12:30	12.5	382.8	381.75	380.37	377.95	0.48956908	-0.002008439	485.7	586	575.9	654.6	589.1	626.3	0.133271384	0.621614257	-0.020984187	4.72	4.07	8.79	-35.3	0	1.706	23.27	18.3	12.57	10.17	14.231875	0.39307181	0.648365872	0.162091468	0.246668252
651	2009-06-14 13:00	13	382.05	381.55	379.8	377.7	0.489659543	9.05E-05	447.5	515.1	490.9	559.5	578.2	676.2	0.115495388	0.603944302	-0.017669956	4.39	4.26	8.65	-35.32	0	1.7565	23.49	18.69	12.74	10.19	14.4025	0.606316622	1.000109891	0.250027473	0.24852654
652	2009-06-14 13:30	13.5	384.45	382.9	381.05	379.65	0.491607304	0.001947761	577.8	598	601.3	675.1	667.1	648.2	0.140059825	0.631197672	0.02725337	4.8	4.39	9.19	-35.33	0	1.2125	23.53	19.01	12.93	10.19	14.53875	0.410610134	0.677295067	0.169323767	0.250010447
653	2009-06-14 14:00	14	383.05	382.85	381.9	379.9	0.48906238	-0.002544924	453.4	496.1	470.9	580.6	567.7	579.2	0.115135994	0.603264756	-0.027932916	2.84	4.55	7.39	-35.28	0	1.381	24.02	19.3	13.13	10.19	14.729375	0.752642336	1.241471894	0.310367973	0.252086555
654	2009-06-14 14:30	14.5	380.6	379.95	379.45	377	0.490353054	0.001290674	543.3	607.9	608	680.7	654.9	665.9	0.140276175	0.632195507	0.028930751	4.87	4.76	9.63	-35.26	0	4.2495	23.59	19.54	13.24	10.21	14.768125	0.419653022	0.69221117	0.173052793	0.252508584
655	2009-06-14 15:00	15	378.37	377.2	376.5	374.5	0.486951778	-0.003401275	651.9	558.1	621.4	794	586.9	587.6	0.151974282	0.641626378	0.009430872	3.55	4.82	8.37	-35.32	0	2.8417	22.44	19.52	13.33	10.22	14.6575	0.547123532	0.902471806	0.225617951	0.25130376
656	2009-06-14 15:30	15.5	377.25	377.87	377.3	373.95	0.487902084	0.000950306	618.8	540.5	604	781	574.9	558.9	0.147952804	0.640168643	-0.001457736	3.31	4.78	8.09	-35.32	0	2.0125	22.07	19.43	13.43	10.24	14.638125	0.590686435	0.97432814	0.243582035	0.251092746
657	2009-06-14 16:00	16	380.15	379.65	376.63	376	0.491478173	0.003576089	624.3	538.4	579.6	762	608.7	573.7	0.144725424	0.638760929	-0.001407714	2.25	4.69	6.94	-35.32	0	1.344	21.21	19.23	13.6	10.27	14.56625	0.606251488	1.000002454	0.250000614	0.250309951
658	2009-06-14 16:30	16.5	379.25	378.65	377.7	376.6	0.49149126	1.31E-05	500.7	607.1	612.3	729	602.4	590.2	0.143181959	0.635623412	-0.003137517	2.12	4.58	6.7	-35.33	0	3.031	20.72	18.89	13.71	10.27	14.4825	0.41868329	0.690611613	0.172652903	0.249397825
659	2009-06-14 17:00	17	381.75	380.9	379.3	378.15	0.495231083	0.003739824	625	590.3	636.1	781	650	606.8	0.152435977	0.650208123	0.014584711	3.89	4.52	8.41	-35.33	0	3.406	20.33	18.65	13.76	10.27	14.4075	0.448947688	0.740532269	0.185133067	0.248580995
660	2009-06-14 17:30	17.5	382.2	382.45	382.05	380.3	0.497954332	0.002723249	583.4	521.6	560.8	700	617.1	580.3	0.136497152	0.638147402	-0.012060721	1.94	4.45	6.39	-35.33	0	2.5375	19.88	18.46	13.82	10.29	14.344375	0.65443497	1.079480362	0.269870091	0.247893497
661	2009-06-14 18:00	18	384.5	384.9	383.6	383.5	0.501896445	0.003942112	631.1	568.2	604.4	783	634.1	629.8	0.149620691	0.656164067	0.018016665	0.08	4.36	4.44	-35.33	0	2.0375	19.05	18.21	13.9	10.29	14.22375	0.502764084	0.829301582	0.207325395	0.246579762
662	2009-06-14 18:30	18.5	385.17	384.8	385.3	385.7	0.500693597	-0.001202848	673.6	659.1	711	868	671.6	688.2	0.16841254	0.674290906	0.018126839	-1.81	4.04	2.22	-35.85	0	2.9873	19.57	18.28	13.9	10.32	14.31125	0.316673185	0.522347522	0.13058688	0.24753273
663	2009-06-14 19:00	19	388.25	388.17	388	388.85	0.508148857	0.007455261	412.7	510.3	467.3	545.3	533	616.9	0.111418423	0.620375698	-0.053915208	-2.31	4.13	1.82	-35.44	0	2.094	17.59	17.57	14.08	10.35	14.0075	0.726192356	1.197843061	0.299460765	0.24422457
664	2009-06-14 19:30	19.5	390.9	391.45	392.53	392.8	0.512451956	0.004303098	421	504.3	448.7	531.1	544.9	611.9	0.108988461	0.623414015	0.003038316	-2.72	2.72	0	-35.44	0	1.044	16.95	17.16	14.09	10.33	13.848125	0.525525818	0.86684671	0.216711677	0.242488807
665	2009-06-14 20:00	20	392.8	395.55	414.25	425.1	0.515953182	0.003501226	452.3	537.9	492.6	596.2	617.9	671.2	0.119856545	0.647215802	0.023801787	-3.84	3.84	0	-35.44	0	0.206	16.54	16.77	14.06	10.27	13.69375	0.735883728	1.213828829	0.303457207	0.240807499
666	2009-06-14 20:30	20.5	403.1	413.05	489.85	499.35	0.530954767	0.015001585	563.7	697.6	676.8	710	758	784	0.152324958	0.723094569	0.075878767	-3.71	3.71	0	-35.45	0	0.2	16.2	16.42	14	10.24	13.55375	0.404933106	0.667930896	0.166982724	0.23928275
667	2009-06-14 21:00	21	417.65	428.5	488.9	500.55	0.551567607	0.02061284	736	879	846	887	910	894	0.191267174	0.780835976	0.057741406	-3.61	3.61	0	-35.45	0	0.206	15.86	16.14	13.95	10.26	13.44625	0.205535401	0.339027466	0.084756866	0.238111961
668	2009-06-14 21:30	21.5	430.9	429.9	432.9	463.27	0.570589853	0.019022246	840	946	916	1024	990	937	0.213285631	0.793771596	0.01293562	-1.79	1.79	0	-35.45	0	0.331	15.52	15.89	13.91	10.26	13.341875	0.079665038	0.131406249	0.032851562	0.236975207
669	2009-06-14 22:00	22	417.6	428.75	444.7	462.55	0.553820773	-0.01676908	855	1011	1016	1128	998	925	0.232005325	0.812045024	0.018273429	-3.42	3.42	0	-35.44	0	0.2	15.16	15.62	13.85	10.25	13.220625	0.13367563	0.220495884	0.055123971	0.235654665
670	2009-06-14 22:30	22.5	422.25	426.17	474.3	474.35	0.561186655	0.007365883	913	1021	1001	1185	1016	940	0.237799653	0.830068098	0.018023074	-3.33	3.33	0	-35.45	0	0.2	14.71	15.35	13.78	10.24	13.084375	0.131022781	0.216120051	0.054030013	0.234170758
671	2009-06-14 23:00	23	417.45	425.8	451.07	445.4	0.555221458	-0.005965197	923	1021	982	1184	985	925	0.236595334	0.818601524	-0.011466574	-3.25	3.25	0	-35.44	0	0.2	14.17	15.07	13.69	10.25	12.93375	0.121769083	0.200856219	0.050214055	0.232530292
672	2009-06-14 23:30	23.5	448.15	462.75	511.8	517.8	0.600636031	0.045414573	910	1010	953	1149	948	902	0.231166239	0.872074706	0.053473182	-3.15	3.15	0	-35.45	0	0.2	13.75	14.78	13.65	10.24	12.80875	0.138059981	0.227727804	0.056931951	0.231168909
673	2009-06-15	0	452.4	473.35	481.75	512.7	0.606781044	0.006145013	905	1023	976	1123	953	889	0.231115887	0.870994596	-0.00108011	-3.06	3.06	0	-35.45	0	0.2	13.42	14.52	13.57	10.26	12.695	0.129389255	0.213425575	0.053356394	0.229930051
674	2009-06-15 00:30	0.5	440.35	441.15	450.6	447.55	0.587183429	-0.019597615	908	1017	974	1128	964	924	0.231053475	0.831144331	-0.039850265	-2.98	2.98	0	-35.45	0	0.2	13.26	14.28	13.51	10.26	12.6075	0.112136738	0.184967815	0.046241954	0.228977083
675	2009-06-15 01:00	1	449.65	454.55	464	478.67	0.601317609	0.01413418	941	956	912	1147	987	936	0.2269507	0.846528462	0.015384132	-2.9	2.9	0	-35.45	0	0.206	13.19	14.09	13.46	10.27	12.5475	0.129983424	0.214405647	0.053601412	0.228323619
676	2009-06-15 01:30	1.5	461.77	464.4	479.6	493	0.618280634	0.016963025	941	1017	992	1157	1007	927	0.236058569	0.872048755	0.025520293	-2.83	2.83	0	-35.45	0	0.2	13.04	13.9	13.38	10.26	12.46	0.115572808	0.190635559	0.04765889	0.227370651
677	2009-06-15 02:00	2	472.65	479	499.9	538.6	0.632053407	0.013772773	910	1062	1036	1149	1015	954	0.239499818	0.895579861	0.023531106	-2.77	2.77	0	-35.47	0	0.2	12.9	13.73	13.3	10.26	12.380625	0.113291022	0.186871789	0.046717947	0.226506173
678	2009-06-15 02:30	2.5	462	480.9	538.43	550.65	0.618899313	-0.013154094	942	1074	1029	1170	1042	977	0.242283115	0.908964768	0.013384906	-2.72	2.72	0	-35.56	0.24	0.2	12.79	13.59	13.23	10.26	12.314375	0.111084564	0.18323227	0.045808067	0.22578464
679	2009-06-15 03:00	3	476.15	489.75	528.6	557.9	0.637174037	0.018274724	979	1076	1036	1198	1068	1012	0.246388552	0.921256575	0.012291808	-2.67	2.67	0	-35.56	0	0.2	12.67	13.44	13.16	10.25	12.241875	0.110173657	0.181729743	0.045432436	0.224995038
680	2009-06-15 03:30	3.5	469.15	475.3	493.75	503.3	0.627152324	-0.010021713	990	1106	1070	1224	1103	1038	0.252273658	0.902175598	-0.019080977	-2.61	2.61	0	-35.56	0	0.2	12.59	13.32	13.1	10.24	12.18375	0.092174976	0.152041198	0.038010299	0.224361995
681	2009-06-15 04:00	4	483.75	513.35	583.15	583.9	0.647868643	0.020716319	1017	1107	1069	1276	1138	1064	0.257568076	0.968235395	0.066059796	-2.56	2.56	0	-35.56	0	0.2	12.5	13.21	13.03	10.27	12.135	0.104280837	0.172009627	0.043002407	0.223831056
682	2009-06-15 04:30	4.5	519.55	567	613.85	620.13	0.697837201	0.049968558	1026	1135	1093	1258	1134	1073	0.25931882	1.028768606	0.060533211	1.93	2.52	4.45	-35.57	0	0.2	12.33	13.1	12.97	10.26	12.0675	0.104656756	0.1726297	0.043157425	0.223095909
683	2009-06-15 05:00	5	500.5	541.9	590	573.1	0.671914373	-0.025922828	1028	1165	1130	1229	1135	1067	0.260728413	0.997170634	-0.031597972	-4.61	2.48	-2.14	-35.56	0	0.2	12.15	12.97	12.9	10.27	11.9975	0.089499506	0.147628051	0.036907013	0.222333535
684	2009-06-15 05:30	5.5	510.9	522.07	522.95	515.5	0.683351353	0.01143698	1025	1177	1139	1243	1148	1079	0.262667739	0.965472303	-0.03169833	1.04	2.44	3.48	-35.56	0	0.2	12.17	12.87	12.84	10.27	11.95875	0.078368666	0.129267903	0.032316976	0.221911506
685	2009-06-15 06:00	6	495.25	494.55	496.33	495.5	0.660213582	-0.023137771	1014	1197	1169	1259	1139	1083	0.266451493	0.935707126	-0.029765177	1.6	2.41	4	-35.68	0	0.2	12.36	12.79	12.77	10.27	11.94125	0.072675331	0.119876834	0.029969208	0.221720913
686	2009-06-15 06:30	6.5	481.5	480.7	480.95	478.95	0.640318613	-0.019894969	1013	1184	1168	1284	1148	1056	0.267791576	0.916506184	-0.019200942	2.72	2.38	5.1	-35.69	0	0.2	12.63	12.76	12.71	10.27	11.946875	0.071254632	0.117533414	0.029383354	0.221782175
687	2009-06-15 07:00	7	446.35	446.6	445.15	451.05	0.591080054	-0.049238559	1016	1172	1143	1305	1142	1041	0.267091719	0.867896534	-0.04860965	3.91	2.36	6.28	-35.69	0	0.2	13.02	12.78	12.65	10.25	11.970625	0.068928925	0.113697196	0.028424299	0.222040838
688	2009-06-15 07:30	7.5	429.35	428.6	424.95	428	0.565680826	-0.025399228	950	1058	1046	1291	1062	889	0.252198234	0.824113989	-0.043782545	5.11	2.36	7.47	-35.74	0	0.2	13.73	12.88	12.59	10.24	12.0525	0.078557058	0.129578652	0.032394663	0.222932543
689	2009-06-15 08:00	8	420.55	419.4	418.5	417.23	0.550546139	-0.015134688	797	783	788	1091	960	757	0.201785443	0.755823124	-0.068290865	6.3	2.38	8.68	-35.74	0	1.025	14.85	13.11	12.53	10.24	12.213125	0.134364163	0.22163161	0.055407902	0.22468192
690	2009-06-15 08:30	8.5	412.37	412.8	410.55	406.55	0.538357823	-0.012188315	620.4	706	754	1022	705	570.2	0.18509729	0.724700118	-0.031123005	6.55	2.44	8.99	-35.74	0	1.0213	16	13.48	12.49	10.24	12.41125	0.165742921	0.273390385	0.068347596	0.226839712
691	2009-06-15 09:00	9	410.4	409.53	407.8	405	0.535627407	-0.002730417	575	591.2	592.1	816	664.2	563.5	0.150782469	0.686471223	-0.038228896	6.58	2.53	9.11	-35.74	0	1.7755	17.05	13.96	12.46	10.22	12.615	0.269607302	0.444713075	0.111178269	0.229058766
692	2009-06-15 09:30	9.5	401.7	399.9	400.43	398.5	0.524747942	-0.010879465	550	555.6	545.8	714	666.1	571.4	0.136987035	0.661846476	-0.024624746	6.6	2.65	9.26	-35.74	0	1.5625	17.47	14.44	12.46	10.22	12.7575	0.336251919	0.554642341	0.138660585	0.230610742
693	2009-06-15 10:00	10	396.7	396	394.95	393.05	0.518853025	-0.005894917	520.8	512.6	490.5	625.7	688.9	586.7	0.123208015	0.642289195	-0.019557281	6.63	2.77	9.4	-35.74	0	1.2875	17.62	14.81	12.47	10.22	12.849375	0.462190015	0.762375282	0.19059382	0.231611359
694	2009-06-15 10:30	10.5	392.85	390.5	389.9	391.1	0.514140433	-0.004712591	512.6	494.7	474.6	583.1	734	625.2	0.117635263	0.630830969	-0.011458226	6.66	2.88	9.53	-35.74	0	2.0935	17.81	15.09	12.51	10.21	12.9375	0.556776081	0.918393535	0.229598384	0.232571133
695	2009-06-15 11:00	11	392.95	393.55	390.33	389.55	0.514951981	0.000811548	507.7	492.2	467.3	566.6	737	627.3	0.115503521	0.631204644	0.000373675	5.26	2.96	8.22	-35.74	0	2.069	17.8	15.31	12.55	10.22	12.995625	0.583513118	0.962495865	0.240623966	0.233204176
696	2009-06-15 11:30	11.5	392.8	391.65	390.2	389.5	0.515055191	0.00010321	514.3	502.4	492.6	576.7	684.6	610.8	0.118765104	0.6335328	0.002328156	6.58	3.02	9.6	-35.75	0	2.0125	17.77	15.45	12.61	10.23	13.04375	0.548467936	0.904689378	0.226172345	0.233728309
697	2009-06-15 12:00	12	390.25	389.8	387.8	388.05	0.511616624	-0.003438567	511.7	501.9	488.6	591.5	661.4	602.7	0.119504455	0.631243811	-0.002288989	7.03	3.08	10.11	-35.75	0	2.244	17.87	15.58	12.66	10.23	13.099375	0.555239272	0.915858593	0.228964648	0.234334124
698	2009-06-15 12:30	12.5	386.2	384.3	382.4	383.6	0.505092996	-0.006523627	498.7	495.8	482.8	576	642.5	586	0.117165762	0.620494696	-0.010749116	8.16	3.11	11.27	-35.77	0	1.5065	18.2	15.71	12.72	10.23	13.1875	0.568384636	0.937541668	0.234385417	0.235293899
699	2009-06-15 13:00	13	384.7	385.4	381.95	379	0.50157164	-0.003521356	513.8	507.6	496	590.4	673.6	606	0.120136825	0.621440174	0.000945478	7.39	3.16	10.56	-35.81	0	1.513	19.12	15.92	12.78	10.22	13.36125	0.498404681	0.822110813	0.205527703	0.237186221
700	2009-06-15 13:30	13.5	384.73	384.85	381	380.4	0.498979531	-0.00259211	575.2	591.7	586.5	711	692	630.5	0.141455954	0.640201653	0.018761479	4.92	3.25	8.17	-35.81	0	1.0123	20.09	16.28	12.84	10.22	13.5725	0.314956119	0.519515247	0.129878812	0.239486958
701	2009-06-15 14:00	14	383.55	383.53	381.9	380.45	0.496365629	-0.002613901	558.9	661.1	681.4	806	678.2	660.1	0.158088897	0.65459416	0.014392507	6.33	3.41	9.75	-35.8	0	1.131	21.12	16.72	12.9	10.19	13.796875	0.248858731	0.410488628	0.102622157	0.24193064
702	2009-06-15 14:30	14.5	384.25	383.85	381	379.7	0.49688098	0.000515351	560.5	641.4	658.9	818	662.7	675.9	0.15658305	0.653014997	-0.001579163	5.47	3.64	9.11	-35.8	0	1.7875	22.13	17.26	12.98	10.22	14.06375	0.284323489	0.468987199	0.1172468	0.244837192
703	2009-06-15 15:00	15	383.45	383	381.35	381	0.494856944	-0.002024037	576.7	658.4	684.4	809	699.3	668.8	0.158785354	0.65406486	0.001049864	5.43	3.86	9.29	-35.8	0	0.231	22.78	17.83	13.09	10.24	14.299375	0.286533098	0.472631914	0.118157978	0.247403399
704	2009-06-15 15:30	15.5	381.9	381.05	380.55	378.85	0.493418314	-0.00143863	610.9	720	747	889	737	696	0.173100885	0.667868661	0.013803801	4.72	4.05	8.78	-35.8	0	1.325	22.99	18.28	13.17	10.23	14.436875	0.247103703	0.407593736	0.101898434	0.24890092
705	2009-06-15 16:00	16	383.1	382.05	382	379.55	0.494367392	0.000949078	639.8	601	628.8	818	751	656.5	0.155123147	0.651321601	-0.01654706	3.89	4.17	8.06	-35.9	0	0.4495	22.88	18.62	13.28	10.25	14.534375	0.389312863	0.642165547	0.160541387	0.249962798
706	2009-06-15 16:30	16.5	384.05	383.95	382.85	381.57	0.495970567	0.001603176	636.4	627.3	656.4	804	775	687.3	0.156904285	0.656048353	0.004726751	2.23	4.22	6.45	-35.89	0	0.506	22.52	18.81	13.4	10.25	14.57	0.357168258	0.589143519	0.14728588	0.250350792
707	2009-06-15 17:00	17	383.23	382.75	382.05	380.5	0.495829711	-0.000140857	576.6	644.3	668	835	766	710	0.159045466	0.657324462	0.001276109	2.02	4.23	6.25	-35.87	0	0.26633	21.63	18.83	13.54	10.26	14.518125	0.338217692	0.557884853	0.139471213	0.249785819
708	2009-06-15 17:30	17.5	382.55	383.7	385.1	385.55	0.496411771	0.00058206	696.4	765	784	899	880	789	0.18093084	0.68475636	0.027431898	-1.5	4.19	2.69	-35.86	0	0.2	20.79	18.73	13.68	10.29	14.45625	0.235909084	0.389128385	0.097282096	0.249111934
709	2009-06-15 18:00	18	382.3	382.55	383.9	382.2	0.495512152	-0.000899618	752	819	830	979	966	859	0.194401416	0.696911736	0.012155376	-0.21	4.12	3.9	-35.86	0	0.2245	20.09	18.52	13.8	10.31	14.380625	0.202824177	0.334555344	0.083638836	0.248288298
710	2009-06-15 18:30	18.5	385	385.65	388.65	394.9	0.492576599	-0.002935554	722	806	818	981	1009	863	0.196095483	0.696789768	-0.000121968	-0.84	4.24	3.4	-36.52	0	0.2	21.54	19.45	14.33	10.2	14.900625	0.22055101	0.363795481	0.09094887	0.25395165
711	2009-06-15 19:00	19	385.85	385.45	388.8	387.5	0.500983242	0.008406644	780	869	867	1027	1026	903	0.203675501	0.712353618	0.01556385	-2.36	3.95	1.59	-35.81	0	0.2	19.12	18.05	13.98	10.31	14.23875	0.176335049	0.290861936	0.072715484	0.246743128
712	2009-06-15 19:30	19.5	394	398.9	437.9	434.35	0.513031217	0.012047975	767	835	840	1028	1044	903	0.200269328	0.738279679	0.025926061	-3.86	3.86	0	-35.83	0	0.231	18.78	17.83	14.05	10.34	14.190625	0.20600312	0.339798961	0.08494974	0.246218996
713	2009-06-15 20:00	20	400.75	417.35	511.35	536.3	0.525027207	0.01199599	854	922	909	1091	1075	959	0.216758847	0.800746708	0.062467029	-3.79	3.79	0	-35.87	0	0.206	18.19	17.59	14.07	10.33	14.07625	0.212155315	0.349946912	0.087486728	0.24497333
714	2009-06-15 20:30	20.5	445.93	492.2	638.85	696.65	0.590564113	0.065536906	941	1037	1010	1206	1107	1001	0.241077558	0.94009698	0.139350272	-3.69	3.69	0	-35.91	0	0.2	17.17	17.18	14.01	10.25	13.824375	0.240039395	0.39594127	0.098985317	0.242230144
715	2009-06-15 21:00	21	463.05	566.4	700.45	702.5	0.617241544	0.026677431	984	1130	1108	1246	1092	1001	0.256398363	1.029369815	0.089272835	-3.59	3.59	0	-35.95	0	0.2	16.05	16.73	13.97	10.24	13.581875	0.187333791	0.309004192	0.077251048	0.239589062
716	2009-06-15 21:30	21.5	415.65	419.65	477.33	480.45	0.549842842	-0.067398702	996	1183	1155	1214	1109	1039	0.264834349	0.850613333	-0.178756482	-3.45	3.45	0	-35.97	0	0.2	15.19	16.31	13.97	10.27	13.405	0.107243072	0.176895789	0.044223947	0.237662705
717	2009-06-15 22:00	22	412.05	427.55	588.4	564.45	0.546424492	-0.00341835	971	1188	1169	1212	1072	992	0.259647706	0.887627523	0.03701419	-3.33	3.33	0	-35.96	0	0.2	14.55	15.83	13.91	10.27	13.2125	0.116418206	0.19203003	0.048007508	0.235566176
718	2009-06-15 22:30	22.5	445.15	483.1	584.7	625.85	0.594561566	0.048137074	916	1167	1145	1136	991	927	0.25508455	0.934222319	0.046594796	-3.22	3.22	0	-35.98	0	0.2	13.91	15.39	13.86	10.24	13.021875	0.131157733	0.216342652	0.054085663	0.233490067
719	2009-06-15 23:00	23	437.05	452.85	629.95	702.65	0.584347345	-0.010214221	866	1129	1112	1044	987	926	0.242209117	0.917712292	-0.016510028	-3.1	3.1	0	-35.97	0	0.2	13.23	14.97	13.78	10.23	12.825	0.162654591	0.268296232	0.067074058	0.231345889
720	2009-06-15 23:30	23.5	468.65	499.7	701.45	722.33	0.627532643	0.043185298	891	1106	1070	1038	1017	949	0.23370522	0.97230324	0.054590949	-2.98	2.98	0	-35.96	0	0.2	12.58	14.56	13.69	10.21	12.626875	0.175114104	0.288848007	0.072212002	0.229188097
721	2009-06-16	0	447.83	478.95	739	782	0.602423351	-0.025109292	918	1112	1069	1050	1046	987	0.241074308	0.977062229	0.004758988	-2.87	2.87	0	-35.97	0	0.2	12.03	14.17	13.6	10.26	12.466875	0.19827945	0.327058886	0.081764722	0.227445527
722	2009-06-16 00:30	0.5	463.3	500.43	759.5	819	0.623527555	0.021104204	943	1137	1093	1073	1080	1031	0.241524059	1.005434634	0.028372405	-2.75	2.75	0	-35.96	0	0.2	11.6	13.85	13.55	10.3	12.346875	0.19865344	0.327675778	0.081918944	0.2261386
723	2009-06-16 01:00	1	477.5	556.75	737.2	784	0.644995666	0.02146811	977	1162	1121	1097	1124	1055	0.247490848	1.04543623	0.040001596	-2.65	2.65	0	-35.96	0	0.2	11.17	13.51	13.47	10.33	12.20875	0.158314697	0.261137645	0.065284411	0.224634272
724	2009-06-16 01:30	1.5	478.35	537.5	774	777	0.645313469	0.000317804	993	1185	1147	1113	1147	1068	0.252124473	1.048096717	0.002660487	-2.56	2.56	0	-35.95	0	0.2	10.79	13.17	13.37	10.33	12.06	0.140857935	0.232342985	0.058085746	0.223014226
725	2009-06-16 02:00	2	511.75	495	772	800	0.689830862	0.044517392	981	1185	1151	1100	1120	1059	0.256473443	1.038718626	-0.00937809	-2.48	2.48	0	-36.01	0	0.2	10.42	12.85	13.26	10.32	11.909375	0.14450951	0.238366203	0.059591551	0.22137376
726	2009-06-16 02:30	2.5	539.9	554.95	731	797.5	0.728262803	0.038431942	978	1188	1147	1099	1148	1067	0.256129146	1.074085276	0.03536665	-2.4	2.4	0	-36.02	0	0.2	10.11	12.56	13.16	10.34	11.785	0.137192276	0.226296538	0.056574135	0.220019184
727	2009-06-16 03:00	3	506.7	546.95	762	806.67	0.685168983	-0.04309382	992	1192	1158	1105	1149	1075	0.25816217	1.070284615	-0.003800661	-2.33	2.33	0	-36.03	0	0.2	9.85	12.28	13.05	10.34	11.65875	0.134980601	0.222648414	0.055662104	0.218644188
728	2009-06-16 03:30	3.5	465.2	592.7	812.5	805	0.630047665	-0.055121318	986	1191	1152	1094	1131	1070	0.256603152	1.096849282	0.026564667	-2.26	2.26	0	-36.03	0	0.2	9.6	12.03	12.94	10.34	11.539375	0.13057428	0.215380255	0.053845064	0.217344067
729	2009-06-16 04:00	4	468.9	556.57	793	777.5	0.633913565	0.0038659	1002	1193	1142	1101	1162	1094	0.256961631	1.06712606	-0.029723222	-2.2	2.2	0	-36.03	0	0.2	9.35	11.79	12.83	10.35	11.425	0.117312729	0.193505532	0.048376383	0.216098402
730	2009-06-16 04:30	4.5	480.95	550.25	612.93	589.1	0.646075509	0.012161945	1012	1204	1158	1119	1164	1111	0.25971529	1.001727751	-0.065398309	0.37	2.14	2.5	-36.01	0	0.2	9.33	11.55	12.69	10.38	11.334375	0.07494434	0.123619529	0.030904882	0.215111399
731	2009-06-16 05:00	5	449.95	447.15	449	462.85	0.599039664	-0.047035846	1003	1228	1198	1144	1167	1116	0.264883808	0.872781642	-0.128946109	-0.16	2.08	1.92	-36.03	0	0.2	9.71	11.38	12.59	10.35	11.303125	0.057691944	0.09516197	0.023790492	0.214771054
732	2009-06-16 05:30	5.5	418.3	418.05	417.9	420.9	0.554991575	-0.044048089	981	1194	1172	1191	1125	1052	0.264700946	0.829727729	-0.043053913	-0.43	2.04	1.61	-36.05	0	0.5125	10.43	11.31	12.48	10.34	11.335625	0.055694105	0.091866566	0.022966641	0.215125013
733	2009-06-16 06:00	6	414.35	413.25	412.25	414.4	0.54873731	-0.006254265	934	1003	989	1246	1040	803	0.24705312	0.803679632	-0.026048096	1.65	2.02	3.67	-36.05	0	0.6685	11.21	11.37	12.36	10.32	11.393125	0.072219648	0.119125193	0.029781298	0.215751249
734	2009-06-16 06:30	6.5	409.35	407.95	406.9	407.9	0.541179045	-0.007558265	889	907	915	1177	878	655.9	0.230575744	0.778251563	-0.02542807	2.22	2.01	4.23	-36.06	0	0.4375	11.95	11.5	12.25	10.32	11.46875	0.084564842	0.139488398	0.0348721	0.216574886
735	2009-06-16 07:00	7	404.97	404.9	403.5	400.9	0.534628605	-0.00655044	838	853	849	1112	800	625	0.216423082	0.757210594	-0.021040968	4.77	2.02	6.79	-36.11	0	0.608	12.63	11.7	12.14	10.3	11.54375	0.093606848	0.154403048	0.038600762	0.217391715
736	2009-06-16 07:30	7.5	402	401.8	400.1	399	0.528983652	-0.005644953	744	718	714	1013	795	619.9	0.189939532	0.722752636	-0.034457958	4.97	2.05	7.02	-36.13	0	1.225	13.39	11.98	12.07	10.31	11.668125	0.133723285	0.22057449	0.055143623	0.218746291
737	2009-06-16 08:00	8	400.25	399.8	398.37	396.9	0.524156071	-0.004827581	666.1	658.6	659.9	903	753	596.5	0.171864593	0.698056369	-0.024696267	5.18	2.09	7.27	-36.15	0	0.7315	14.25	12.3	12	10.29	11.803125	0.164347817	0.271089183	0.067772296	0.220216585
738	2009-06-16 08:30	8.5	394.6	393	392.85	392.8	0.513790973	-0.010365098	585.2	591.7	580.7	758	767	623	0.148590047	0.662056905	-0.035999465	5.39	2.16	7.55	-36.18	0	1.119	15.2	12.69	11.96	10.27	11.97375	0.219574875	0.36218536	0.09054634	0.222074872
739	2009-06-16 09:00	9	389.3	388.85	388.6	388.85	0.50480523	-0.008985743	600.3	661.9	695	869	715	593.8	0.169350996	0.675176765	0.01311986	7.23	2.25	9.48	-36.18	0	0.8565	16.28	13.17	11.93	10.27	12.1875	0.167358183	0.276054734	0.069013684	0.224402837
740	2009-06-16 09:30	9.5	385.05	384.1	384.1	384.2	0.497435482	-0.007369748	580.2	643.5	692.2	850	640.4	563.3	0.166136607	0.663966468	-0.011210297	6.54	2.37	8.91	-36.27	0	1.2315	17.21	13.71	11.91	10.21	12.37875	0.18478264	0.304796108	0.076199027	0.226485752
741	2009-06-16 10:00	10	382.85	383.45	383.85	381.13	0.493361863	-0.004073619	543.1	598.1	641.6	808	610.4	544.2	0.155930935	0.650363357	-0.013603111	4.94	2.54	7.48	-36.24	0	1.4315	18.07	14.34	11.93	10.19	12.605625	0.23421815	0.386339216	0.096584804	0.228956662
742	2009-06-16 10:30	10.5	381.35	381.6	380.6	379.8	0.489877974	-0.00348389	534.4	571.7	616	768	578.4	535.5	0.149308177	0.639446009	-0.010917348	4.16	2.73	6.89	-36.23	0	1.6505	19.14	15	11.98	10.17	12.875625	0.282374577	0.465772498	0.116443124	0.231897249
743	2009-06-16 11:00	11	383.5	382.7	380.6	379.3	0.491779003	0.001901029	541.5	595.8	618.4	778	605.6	560	0.151334756	0.642042121	0.002596111	5.6	2.99	8.59	-36.33	0	1.494	20.5	15.72	12.05	10.12	13.19125	0.276498097	0.456079335	0.114019834	0.23533474
744	2009-06-16 11:30	11.5	381.85	382.05	378.85	378.9	0.48937095	-0.002408053	524	594.7	612.1	780	593.9	540.5	0.15037009	0.639636824	-0.002405296	5.8	3.26	9.06	-36.35	0	0.5065	21.27	16.48	12.21	10.16	13.5025	0.303188915	0.500105427	0.125026357	0.238724584
745	2009-06-16 12:00	12	381.77	380.8	379.55	377.5	0.489668043	0.000297093	577.1	606.1	617.8	797	673.3	628.3	0.154198524	0.644785483	0.005148659	6	3.53	9.53	-36.35	0	0.41267	22.01	17.1	12.37	10.19	13.780625	0.31506258	0.519690854	0.129922714	0.24175366
746	2009-06-16 12:30	12.5	381.25	381.5	379.85	377.85	0.487429337	-0.002238705	572	551.7	554	697.8	745	664	0.13891225	0.626941642	-0.017843841	6.2	3.7	9.91	-36.39	0	1.3875	22.17	17.62	12.54	10.19	13.961875	0.434935107	0.717418734	0.179354683	0.243727665
747	2009-06-16 13:00	13	382.05	380.65	380.87	376.95	0.489553164	0.002123826	531.6	612.5	646.8	779	649.7	578.3	0.153553074	0.64314169	0.016200048	3.42	3.81	7.23	-36.37	0	1.3815	22.38	18.14	12.76	10.24	14.18375	0.329825928	0.544042768	0.136010692	0.24614412
748	2009-06-16 13:30	13.5	381.55	380.7	380.15	378.05	0.488487149	-0.001066015	546	610	663.4	807	573.8	531.7	0.157493257	0.646908328	0.003766638	3.37	3.91	7.28	-36.37	0	1.494	21.78	18.47	13	10.27	14.27	0.350958114	0.578899983	0.144724996	0.247083474
749	2009-06-16 14:00	14	379.4	379.7	379	377.35	0.484357987	-0.004129161	552.7	618.9	649.8	806	606.9	554.5	0.156903995	0.64254516	-0.004363168	4.14	3.98	8.13	-36.4	0	0.325	21.61	18.6	13.21	10.28	14.355	0.344908897	0.568921892	0.142230473	0.248009214
750	2009-06-16 14:30	14.5	380	379.2	379.65	377.95	0.485635583	0.001277596	548.3	645.9	692.7	843	618.5	557.5	0.163990935	0.651000861	0.008455701	3.54	4.02	7.56	-36.4	0	0.5125	21.97	18.75	13.39	10.26	14.489375	0.31122772	0.513365312	0.128341328	0.249472701
751	2009-06-16 15:00	15	380.8	381.1	380.05	377.77	0.485572976	-6.26E-05	569.8	656.7	702	854	604.7	554.2	0.166632674	0.654197496	0.003196635	3.62	4.09	7.71	-36.45	0	1.0565	22.26	18.91	13.56	10.25	14.61625	0.308089428	0.508188748	0.127047187	0.250854504
752	2009-06-16 15:30	15.5	381.47	380.75	379.85	379.05	0.485895136	0.00032216	559.9	591.1	604.4	775	656.2	592.2	0.150057883	0.636647691	-0.017549806	5.05	4.17	9.22	-36.45	0	0.91667	22.52	19.08	13.71	10.24	14.73375	0.406785478	0.670986356	0.167746589	0.252134204
753	2009-06-16 16:00	16	383.25	383.07	382.3	379.65	0.487937842	0.002042706	558.3	576.2	587.4	751	707	624.2	0.146170448	0.635519966	-0.001127724	4.44	4.22	8.65	-36.45	0	0.85	22.8	19.23	13.8	10.21	14.82125	0.440082784	0.725909746	0.181477437	0.253087172
754	2009-06-16 16:30	16.5	383.25	382.9	380.9	380.2	0.487152479	-0.000785363	585.5	578.2	588.2	712	744	674.4	0.143834163	0.632253261	-0.003266705	4.35	4.28	8.63	-36.45	0	0.656	22.94	19.38	13.92	10.18	14.9025	0.44567389	0.735132191	0.183783048	0.253972071
755	2009-06-16 17:00	17	382.75	382.75	381.05	379.6	0.487008822	-0.000143657	600.1	589.8	597.8	728	809	731	0.146734474	0.636028539	0.003775278	3.55	4.31	7.85	-36.45	0	2.0375	22.92	19.5	14.01	10.18	14.95625	0.422059428	0.696180499	0.174045125	0.254557465
756	2009-06-16 17:30	17.5	382.5	381.75	381.1	379.75	0.487368321	0.0003595	531.7	518.6	516.8	651.3	793	658.9	0.129598754	0.617956512	-0.018072027	2.18	4.31	6.48	-36.47	0	1.1	22.53	19.58	14.11	10.19	14.963125	0.630043108	1.039246363	0.259811591	0.254632341
757	2009-06-16 18:00	18	382.4	381.85	381.15	380.65	0.487993437	0.000625115	564.6	546.6	545	656.1	815	701	0.134144269	0.624241325	0.006284813	0.75	4.29	5.04	-36.49	0	0.988	22.07	19.55	14.22	10.19	14.94125	0.534590896	0.881799416	0.220449854	0.254394099
758	2009-06-16 18:30	18.5	382.6	382.35	382.45	382.13	0.49171297	0.003719533	601	590.9	583.7	711	876	764	0.148448111	0.644226238	0.019984913	-0.62	4.83	4.21	-37.25	0	0.631	21.8	20.07	14.65	10.31	15.20375	0.486167564	0.801925878	0.20048147	0.257253003
759	2009-06-16 19:00	19	384.93	385.2	389.2	404.8	0.494777421	0.003064452	662.8	660.3	663.7	792	947	834	0.161741024	0.664930059	0.020703821	-0.19	4.17	3.98	-36.52	0	0.46267	20.85	19.28	14.41	10.21	14.815625	0.34859576	0.575003315	0.143750829	0.25302591
760	2009-06-16 19:30	19.5	393.85	399.43	458.65	558.75	0.509043369	0.014265948	748	785	781	910	997	883	0.188113779	0.736714637	0.071784578	-4.09	4.09	0	-36.57	0	0.2	20.05	19.02	14.49	10.23	14.703125	0.390449023	0.644039625	0.161009906	0.251800665
761	2009-06-16 20:00	20	413.35	469.35	612.1	702.5	0.539788577	0.030745208	869	951	928	1078	1018	908	0.223537255	0.880062011	0.143347373	-3.99	3.99	0	-36.57	0	0.2	19	18.67	14.54	10.27	14.5375	0.359608407	0.593168506	0.148292126	0.249996833
762	2009-06-16 20:30	20.5	415.45	446.65	737.5	757	0.545215293	0.005426717	961	1084	1066	1185	1023	946	0.250801671	0.938051921	0.057989911	-3.87	3.87	0	-36.58	0	0.2	17.84	18.18	14.53	10.27	14.296875	0.268577022	0.443013644	0.110753411	0.247376171
763	2009-06-16 21:00	21	418.2	432.85	523.45	672.55	0.548572723	0.00335743	1009	1167	1149	1204	1066	998	0.26294772	0.878547053	-0.059504868	-3.74	3.74	0	-36.59	0	0.475	16.79	17.64	14.51	10.27	14.056875	0.168829694	0.278481969	0.069620492	0.244762316
764	2009-06-16 21:30	21.5	408.1	412.25	421.35	438.95	0.534271623	-0.0143011	1052	1201	1173	1244	1107	1044	0.270055383	0.825893258	-0.052653795	-3.6	3.6	0	-36.6	0	0.3935	16.03	17.12	14.49	10.27	13.856875	0.103278648	0.170356533	0.042589133	0.242584104
765	2009-06-16 22:00	22	443.7	487.95	541.05	559.23	0.586532721	0.052261098	1033	1175	1153	1263	1001	949	0.269225613	0.929922218	0.10402896	-3.46	3.46	0	-36.64	0	0.2	15.58	16.65	14.46	10.28	13.704375	0.122686521	0.202369519	0.05059238	0.240923217
766	2009-06-16 22:30	22.5	448.17	487.65	626.65	697.15	0.596491773	0.009959052	919	1189	1191	1101	961	889	0.255850372	0.952957634	0.023035416	-3.34	3.34	0	-36.64	0	0.2	14.94	16.22	14.38	10.27	13.510625	0.151254706	0.249492298	0.062373074	0.238813073
767	2009-06-16 23:00	23	448.65	496.93	671.35	801.5	0.597969905	0.001478132	906	1143	1134	1050	992	927	0.245749263	0.968623316	0.015665682	-3.22	3.22	0	-36.66	0	0.2	14.17	15.8	14.29	10.28	13.305	0.217040164	0.358004394	0.089501098	0.236573599
768	2009-06-16 23:30	23.5	484.45	562.15	761	817.5	0.64813258	0.050162676	935	1154	1130	1065	1055	995	0.24823933	1.053206727	0.084583411	-3.09	3.09	0	-36.69	0	0.2	13.48	15.39	14.22	10.28	13.115625	0.211690535	0.349180264	0.087295066	0.234511104
769	2009-06-17	0	484.15	497.6	773	869.5	0.646218998	-0.001913583	982	1183	1150	1110	1098	1030	0.25635514	1.028290938	-0.024915789	-2.97	2.97	0	-36.69	0	0.2	12.9	14.98	14.14	10.3	12.9425	0.220400565	0.363547324	0.090886831	0.232625589
770	2009-06-17 00:30	0.5	499.85	538.35	704.45	778.5	0.669409677	0.023190679	1033	1226	1195	1146	1151	1093	0.265717048	1.045592065	0.017301127	-2.87	2.87	0	-36.7	0	0.2	12.43	14.58	14.04	10.32	12.7775	0.144041488	0.237594207	0.059398552	0.230828563
771	2009-06-17 01:00	1	509.4	580.65	736	735.5	0.684147119	0.014737442	1036	1254	1233	1160	1154	1085	0.270787883	1.088279116	0.042687051	-2.77	2.77	0	-36.69	0	0.2	12.06	14.22	13.93	10.31	12.619375	0.118456203	0.195391675	0.048847919	0.229106414
772	2009-06-17 01:30	1.5	527.95	571.6	716.5	753.33	0.709522074	0.025374955	969	1234	1230	1101	1108	1032	0.262867418	1.076224342	-0.012054774	-2.68	2.68	0	-36.69	0	0.2	11.73	13.88	13.82	10.34	12.4825	0.123999817	0.20453578	0.051133945	0.2276157
773	2009-06-17 02:00	2	494.13	554.15	762.5	782	0.664470618	-0.045051456	973	1212	1203	1095	1108	1032	0.259871897	1.065579877	-0.010644465	-2.59	2.59	0	-36.7	0	0.20833	11.43	13.58	13.72	10.35	12.354375	0.134357134	0.221620015	0.055405004	0.226220283
774	2009-06-17 02:30	2.5	499.5	584.23	734	756	0.672635553	0.008164935	971	1204	1185	1077	1100	1050	0.256699631	1.073837467	0.00825759	-2.52	2.52	0	-36.69	0	0.2	11.11	13.29	13.59	10.34	12.208125	0.12481599	0.205882045	0.051470511	0.224627465
775	2009-06-17 03:00	3	532.25	558.85	771.33	786	0.71651626	0.043880707	981	1209	1175	1098	1115	1066	0.258404066	1.084707957	0.01087049	-2.44	2.44	0	-36.7	0	0.2	10.82	13.02	13.48	10.36	12.08625	0.128218141	0.211493841	0.05287346	0.223300117
776	2009-06-17 03:30	3.5	498.3	623.95	761	782	0.671928838	-0.044587422	978	1205	1177	1093	1114	1067	0.257943959	1.109700872	0.024992914	-2.38	2.38	0	-36.69	0	0.2	10.54	12.77	13.37	10.38	11.969375	0.124860944	0.205956196	0.051489049	0.222027224
777	2009-06-17 04:00	4	573.9	656.5	793	825	0.777423504	0.105494666	992	1198	1182	1090	1112	1069	0.258541033	1.174038513	0.064337641	-2.31	2.31	0	-36.69	0	0.2	10.27	12.53	13.24	10.37	11.83875	0.138724355	0.228823678	0.05720592	0.220604579
778	2009-06-17 04:30	4.5	594.8	589.3	798	829	0.803688386	0.026264882	994	1207	1186	1088	1143	1069	0.259138222	1.140089003	-0.03394951	0.87	2.25	3.12	-36.69	0	0.2	10.01	12.29	13.14	10.38	11.726875	0.133879476	0.220832126	0.055208031	0.219386141
779	2009-06-17 05:00	5	576.3	632.95	640.3	650.5	0.774587801	-0.029100586	1019	1219	1190	1116	1157	1101	0.262467051	1.1023016	-0.037787402	1.17	2.2	3.36	-36.7	0	0.2	9.91	12.07	13.03	10.37	11.62875	0.084080865	0.138690086	0.034672521	0.218317456
780	2009-06-17 05:30	5.5	522.3	528.65	524.6	510.35	0.693229059	-0.081358741	1013	1232	1204	1126	1148	1080	0.264129536	0.969734078	-0.132567523	4.19	2.14	6.33	-36.7	0	0.2	10.2	11.9	12.91	10.38	11.59125	0.063277148	0.104374678	0.026093669	0.217909041
781	2009-06-17 06:00	6	432.9	449.93	456	433.6	0.568294685	-0.124934374	984	1221	1217	1138	1082	1022	0.264458483	0.858930013	-0.110804065	7.22	2.08	9.3	-36.71	0	0.2745	10.95	11.81	12.79	10.34	11.610625	0.055795434	0.092033705	0.023008426	0.218120055
782	2009-06-17 06:30	6.5	415.05	414.15	414.9	413.65	0.540575847	-0.027718838	952	1197	1189	1165	1035	1003	0.262611774	0.811642991	-0.047287022	10.24	2.05	12.29	-36.75	0	0.225	11.87	11.85	12.67	10.33	11.685	0.054877484	0.090519561	0.02262989	0.218930078
783	2009-06-17 07:00	7	396.65	396.35	395.05	395.15	0.514955747	-0.0256201	940	1152	1157	1192	978	1025	0.260322764	0.783460605	-0.028182386	4.83	2.04	6.86	-36.74	0	0.6875	12.92	12.04	12.56	10.33	11.810625	0.05627067	0.0928176	0.0232044	0.220298268
784	2009-06-17 07:30	7.5	388.2	387.3	385.25	386.85	0.502536489	-0.012419258	924	1024	1097	1216	917	1010	0.252504658	0.762386294	-0.021074311	4.13	2.07	6.2	-36.76	0	1.5625	14.07	12.35	12.48	10.31	11.97625	0.067505582	0.111349413	0.027837353	0.2221021
785	2009-06-17 08:00	8	381.4	380.8	379.15	379.8	0.4925273	-0.010009189	783	757	845	1043	856	797	0.204741111	0.702423892	-0.059962402	5.64	2.14	7.79	-36.76	0	1.644	15.23	12.77	12.41	10.27	12.16125	0.116375878	0.191960211	0.047990053	0.224116946
786	2009-06-17 08:30	8.5	379.55	379.05	380.1	378.8	0.489139518	-0.003387782	592.7	584.7	631.6	778	782	673.2	0.154070205	0.64559263	-0.056831262	6.87	2.27	9.13	-36.77	0	1.9065	16.41	13.27	12.36	10.27	12.38375	0.219987162	0.362865421	0.090716355	0.226540208
787	2009-06-17 09:00	9	378.13	379.15	378.9	377.15	0.486562343	-0.002577174	553.2	524.6	543.2	676	734	625.8	0.135344293	0.624226839	-0.021365792	7	2.42	9.42	-36.8	0	1.8747	17.68	13.86	12.35	10.26	12.64625	0.319158928	0.526447717	0.131611929	0.229399112
788	2009-06-17 09:30	9.5	376.85	377.1	378.2	376.5	0.483631008	-0.002931335	549.9	517.2	534	655.7	719	599	0.132465362	0.617976642	-0.006250197	6.4	2.62	9.02	-36.87	0	2.7995	18.91	14.48	12.34	10.25	12.909375	0.359703568	0.593325473	0.148331368	0.232264822
789	2009-06-17 10:00	10	376.9	378.15	376.63	375.65	0.483163082	-0.000467926	547.4	510.1	516.4	628.3	713	592.8	0.128419708	0.613548203	-0.004428439	5.8	2.86	8.66	-36.9	0	1.5815	20.14	15.17	12.36	10.26	13.203125	0.408433877	0.673705365	0.168426341	0.235464072
790	2009-06-17 10:30	10.5	377.7	378.3	376.7	373.95	0.483854523	0.000691441	513.9	486.8	479.8	568.5	698.3	567.2	0.118667979	0.603211867	-0.010336336	7.79	3.15	10.94	-36.93	0	2.556	21.13	15.88	12.42	10.24	13.47625	0.529451905	0.87332273	0.218330682	0.238438693
791	2009-06-17 11:00	11	377.35	376.4	374.5	373.25	0.482139715	-0.001714808	568.1	538.3	546.9	649.3	675	574.8	0.137097	0.619238597	0.01602673	6.96	3.45	10.41	-37	0	1.9565	22.17	16.61	12.5	10.23	13.77	0.414072504	0.683006193	0.170751548	0.241637943
792	2009-06-17 11:30	11.5	376.35	376.45	374.23	371.85	0.479999309	-0.002140406	547.2	523.8	528.5	644.2	676.2	562.1	0.13400365	0.614329847	-0.004908751	6.03	3.76	9.79	-37.01	0	2.2435	23.41	17.33	12.59	10.23	14.09375	0.485718514	0.801185178	0.200296295	0.245163924
793	2009-06-17 12:00	12	376.35	376	374.5	372.8	0.479238135	-0.000761173	562.3	524.4	517.4	651.6	674.5	564.3	0.134262345	0.614091032	-0.000238815	6.74	4.1	10.84	-37.05	0	1.931	24.5	18.04	12.69	10.25	14.406875	0.531413522	0.876558387	0.219139597	0.248574188
794	2009-06-17 12:30	12.5	377.25	376.8	375.5	372.9	0.479531014	0.000292879	529.4	497.9	485.1	582.2	651.9	543.1	0.123636685	0.603070481	-0.011020551	6.69	4.41	11.1	-37.06	0	3.281	25.36	18.73	12.82	10.22	14.683125	0.684900106	1.129732133	0.282433033	0.251582844
795	2009-06-17 13:00	13	376.75	376.7	375.3	373.65	0.480048498	0.000517484	520.9	490.6	473.6	580.6	652.4	534.1	0.12211907	0.602638314	-0.000432167	5.47	4.7	10.17	-37.05	0	3.125	25.68	19.3	12.97	10.2	14.88	0.776310005	1.280511349	0.320127837	0.253727022
796	2009-06-17 13:30	13.5	376.35	375.65	374.35	372.43	0.478714701	-0.001333797	506.1	468.1	446.8	538	638.8	543.1	0.115046665	0.593329599	-0.009308715	5.68	4.85	10.53	-37.3	0	2.6	25.64	19.74	13.13	10.23	15.026875	0.980197113	1.616819981	0.404204995	0.255326647
797	2009-06-17 14:00	14	376.7	377	375.45	372.95	0.478895856	0.000181156	508.3	470.4	457.2	545.7	623.5	537.1	0.121947618	0.601384664	0.008055065	5.29	5.03	10.31	-39.63	0	2.6583	25.87	20.11	13.3	10.23	15.18875	0.99573959	1.642457056	0.410614264	0.257089637
798	2009-06-17 14:30	14.5	375.45	375.9	375.75	372.65	0.478086424	-0.000809432	499.5	465.8	459	540.9	616.4	536.1	0.121185516	0.600542853	-0.000841811	4.24	5.14	9.38	-39.46	0	1.9935	25.76	20.41	13.47	10.23	15.295	1.065824661	1.758061297	0.439515324	0.258246813
799	2009-06-17 15:00	15	375.15	374.35	373.3	372.35	0.477644388	-0.000442036	499.4	459	448.6	546	600.3	560.9	0.120685826	0.598487164	-0.002055689	3.81	5.18	8.99	-39.12	0	2.05	25.36	20.58	13.63	10.26	15.34625	1.166850566	1.924701965	0.481175491	0.25880498
800	2009-06-17 15:30	15.5	375.45	375.6	373.25	371.3	0.477922261	0.000277873	529.1	501.8	502.1	592	652	567	0.131710789	0.610606153	0.012118989	3.62	5.17	8.79	-39.8	0	1.8315	24.88	20.67	13.82	10.26	15.374375	0.804147074	1.326428163	0.331607041	0.259111291
801	2009-06-17 16:00	16	374.45	374.25	373.15	370.25	0.476597763	-0.001324497	509.9	482.8	474.7	583	652.4	563.5	0.127530063	0.604980491	-0.005625662	3.37	5.18	8.55	-39.62	0	3.037	24.66	20.68	13.97	10.25	15.401875	0.92186327	1.520599209	0.380149802	0.259410795
802	2009-06-17 16:30	16.5	374.9	373.3	372.5	370.65	0.477872786	0.001275023	586.2	530.6	541.7	658.2	682.5	587.1	0.140902312	0.620028429	0.015047938	3.6	5.16	8.76	-38.58	0	2.3435	24.2	20.69	14.1	10.26	15.398125	0.662614956	1.092973123	0.273243281	0.259369953
803	2009-06-17 17:00	17	374.8	375.4	374.55	371.93	0.477860546	-1.22E-05	644.4	605	641	763	742	640.1	0.158980161	0.64135572	0.02132729	3.06	5.11	8.17	-37.4	0	2.1005	23.71	20.62	14.26	10.27	15.386875	0.459568763	0.758051568	0.189512892	0.259247429
804	2009-06-17 17:30	17.5	375.63	375.05	374.3	374.15	0.479899338	0.002038792	586.4	541	576.9	711	780	654.1	0.145522948	0.628407327	-0.012948392	1.73	5.04	6.77	-37.39	0	1.4837	23.2	20.48	14.39	10.27	15.345625	0.627104565	1.034399282	0.25859982	0.258798173
805	2009-06-17 18:00	18	376	375.83	375	374.15	0.482648274	0.002748937	604.4	578.7	602.6	726	833	708	0.150773521	0.637507596	0.009100269	0.1	4.95	5.05	-37.3	0	0.25	22.45	20.29	14.52	10.29	15.27125	0.510261029	0.841667677	0.210416919	0.25798815
806	2009-06-17 18:30	18.5	376.8	378.5	384.37	386.25	0.499456221	0.016807946	714	772	776	876	899	799	0.189127585	0.69819233	0.060684734	-1.52	3.23	1.71	-37.21	0	0.2	16.49	16.08	14.15	10.51	13.666875	0.179973947	0.296864242	0.07421606	0.240514802
807	2009-06-17 19:00	19	382.45	395.95	438.75	465.95	0.494988484	-0.004467737	762	913	920	1010	950	853	0.217221556	0.748338496	0.050146165	-0.85	4.72	3.87	-37.42	0	0.2	21.29	19.82	14.76	10.32	15.1375	0.224720825	0.370673526	0.092668382	0.25653147
808	2009-06-17 19:30	19.5	407.75	411.2	489.4	526.65	0.531823736	0.036835252	824	1034	1047	1108	1011	904	0.242039163	0.814357755	0.06601926	-4.62	4.62	0	-37.38	0	0.2	20.56	19.52	14.82	10.33	15.015625	0.197234175	0.325334721	0.08133368	0.255204122
809	2009-06-17 20:00	20	406.4	445.8	555.15	565	0.533382407	0.001558671	910	1127	1149	1180	1072	972	0.262391158	0.880905447	0.066547692	-4.5	4.5	0	-37.38	0	0.2	19.54	19.1	14.82	10.31	14.803125	0.174704241	0.288171944	0.072042986	0.252889771
810	2009-06-17 20:30	20.5	432	494.6	679.1	692.67	0.567937066	0.034554659	946	1187	1210	1195	1075	996	0.272152749	0.972941113	0.092035666	-4.36	4.36	0	-37.38	0	0.2	18.49	18.62	14.79	10.3	14.5675	0.19455596	0.320917048	0.080229262	0.250323565
811	2009-06-17 21:00	21	418.5	457.2	553.15	564.45	0.547390912	-0.020546154	981	1238	1248	1199	1122	1047	0.277964886	0.906049473	-0.06689164	-4.22	4.22	0	-37.41	0	0.2	17.74	18.15	14.79	10.29	14.3825	0.136560232	0.22525399	0.056313498	0.248308718
812	2009-06-17 21:30	21.5	415.6	433.53	508.05	533.25	0.543276352	-0.00411456	1021	1284	1282	1240	1192	1103	0.287110207	0.886100592	-0.019948881	-4.08	4.08	0	-37.42	0	0.2	17.31	17.74	14.8	10.29	14.255625	0.117500993	0.193816071	0.048454018	0.246926915
813	2009-06-17 22:00	22	438.2	458.85	553.83	594.95	0.573323466	0.030047114	1017	1318	1320	1276	1195	1117	0.294602108	0.933870075	0.047769483	-3.96	3.96	0	-37.42	0	0.2	16.98	17.39	14.78	10.31	14.1475	0.118206322	0.1949795	0.048744875	0.245749319
814	2009-06-17 22:30	22.5	465.55	522.9	596.4	638.95	0.611692732	0.038369266	1022	1341	1350	1298	1179	1119	0.300118397	1.004731033	0.070860958	-3.85	3.85	0	-37.44	0	0.2	16.62	17.06	14.74	10.31	14.025625	0.118317494	0.195162876	0.048790719	0.24442197
815	2009-06-17 23:00	23	403	406.25	413.45	420.9	0.526864673	-0.08482806	1044	1352	1354	1290	1203	1131	0.300183615	0.845697884	-0.159033149	-6.92	6.92	0	-37.47	0	0.5065	16.25	16.76	14.7	10.31	13.908125	0.159794924	0.263579256	0.065894814	0.243142271
816	2009-06-17 23:30	23.5	392.75	392.85	397.25	401.7	0.512698182	-0.014166491	1048	1334	1348	1335	1179	1113	0.303278535	0.830633865	-0.015064019	-5.28	5.28	0	-37.47	0	0.7685	16.11	16.52	14.66	10.32	13.83375	0.121227376	0.199962682	0.04999067	0.242332248
817	2009-06-18	0	391.8	393.1	398	409.7	0.512430876	-0.000267306	1066	1269	1295	1399	1146	1086	0.303382334	0.832905738	0.002271873	-3.56	3.56	0	-37.49	0	0.225	16.03	16.32	14.61	10.34	13.77375	0.088447843	0.14589335	0.036473338	0.241678784
818	2009-06-18 00:30	0.5	406.5	420.55	464.6	539.85	0.534622474	0.022191598	1068	1253	1289	1401	1126	1055	0.303211363	0.884748442	0.051842704	-3.48	3.48	0	-37.47	0	0.2	15.73	16.11	14.54	10.32	13.664375	0.104351606	0.17212636	0.04303159	0.240487574
819	2009-06-18 01:00	1	439	478.03	621.8	599.2	0.583605963	0.048983489	1004	1302	1319	1284	1078	1003	0.295011966	0.975204476	0.090456034	-3.41	3.41	0	-37.44	0	0.2	15.24	15.88	14.45	10.32	13.52625	0.104545845	0.172446755	0.043111689	0.238983246
820	2009-06-18 01:30	1.5	462.45	531.2	614.87	687.35	0.6166666	0.033060637	963	1276	1285	1173	1070	1024	0.28070592	1.005885053	0.030680577	-3.33	3.33	0	-37.46	0	0.2	14.72	15.62	14.37	10.32	13.3825	0.122763294	0.202496155	0.050624039	0.237417656
821	2009-06-18 02:00	2	479.9	529.8	685.5	733	0.640349173	0.023682573	960	1253	1250	1155	1090	1050	0.275888005	1.029720399	0.023835346	-3.25	3.25	0	-37.46	0	0.2	14.29	15.34	14.28	10.32	13.2425	0.135870147	0.224115706	0.056028927	0.235892907
822	2009-06-18 02:30	2.5	453.3	491.1	681.05	714	0.604258631	-0.036090542	988	1267	1251	1166	1145	1101	0.278430552	0.996680089	-0.03304031	-3.17	3.17	0	-37.48	0	0.2	13.95	15.08	14.21	10.32	13.125	0.124096448	0.204695172	0.051173793	0.234613208
823	2009-06-18 03:00	3	455.85	476.9	511.9	594.8	0.60586711	0.001608479	1022	1288	1268	1189	1183	1132	0.28335432	0.937514084	-0.059166005	-3.09	3.09	0	-37.53	0	0.2	13.72	14.83	14.13	10.33	13.0225	0.095748125	0.157935051	0.039483763	0.233496874
824	2009-06-18 03:30	3.5	460.3	464.35	497.5	555.43	0.611318438	0.005451328	1047	1308	1289	1230	1176	1136	0.290098142	0.931770787	-0.005743297	-3.02	3.02	0	-37.54	0	0.2	13.62	14.62	14.05	10.35	12.946875	0.085736238	0.141420599	0.03535515	0.232673237
825	2009-06-18 04:00	4	474.77	514.15	608.2	666.6	0.632700452	0.021382014	1029	1312	1311	1232	1162	1106	0.291825726	1.008468348	0.076697561	-2.96	2.96	0	-37.54	0	0.2	13.59	14.44	13.99	10.35	12.886875	0.097974883	0.161608054	0.040402014	0.232019773
826	2009-06-18 04:30	4.5	470.55	571.9	669.6	688.5	0.628269455	-0.004430998	1003	1304	1297	1200	1167	1114	0.286832904	1.056051344	0.047582996	0.44	2.9	3.34	-37.52	0	0.2	13.51	14.3	13.9	10.35	12.816875	0.100762252	0.166205777	0.041551444	0.231257399
827	2009-06-18 05:00	5	452.2	525.5	591.93	586.2	0.602810607	-0.025458848	1038	1320	1308	1226	1222	1162	0.291326815	0.996388809	-0.059662535	-0.1	2.85	2.75	-37.54	0	0.2	13.49	14.18	13.83	10.36	12.76875	0.082795645	0.136570135	0.034142534	0.230733267
828	2009-06-18 05:30	5.5	498	506.5	508.25	506.1	0.660652121	0.057841514	1067	1337	1332	1270	1257	1195	0.298313787	0.977380348	-0.019008461	-0.64	2.8	2.15	-37.52	0	0.2	13.66	14.1	13.77	10.38	12.75875	0.071510297	0.117955129	0.029488782	0.230624356
829	2009-06-18 06:00	6	448.9	446.45	445.95	459.35	0.591956219	-0.068695902	1040	1343	1350	1305	1255	1195	0.301898005	0.902631226	-0.074749122	0.93	2.76	3.69	-37.54	0	0.2	14.04	14.07	13.72	10.39	12.785	0.066072861	0.108986163	0.027246541	0.230910246
830	2009-06-18 06:30	6.5	431.8	430.35	430.6	431.4	0.567341998	-0.024614221	1032	1278	1311	1394	1216	1100	0.3041935	0.880809557	-0.02182167	2.51	2.74	5.25	-37.59	0	0.537	14.56	14.1	13.65	10.4	12.8325	0.068278615	0.11262452	0.02815613	0.231427572
831	2009-06-18 07:00	7	410	408.05	403.8	405.33	0.537526536	-0.029815463	987	1154	1194	1421	1143	929	0.29184007	0.83614921	-0.044660346	3.04	2.74	5.78	-37.59	0	1.1125	15.14	14.2	13.57	10.38	12.8875	0.077013833	0.127033127	0.031758282	0.23202658
832	2009-06-18 07:30	7.5	395.83	397	394.4	391.15	0.518687921	-0.018838614	842	817	851	1218	1033	803	0.231014194	0.757204728	-0.078944483	3.32	2.77	6.08	-37.61	0	1.4543	15.75	14.38	13.51	10.37	12.971875	0.135826669	0.22404399	0.056010997	0.232945514
833	2009-06-18 08:00	8	390	389.23	388.25	386.9	0.510413737	-0.008274185	653.6	584.7	598.6	839	964	748	0.163587818	0.676850164	-0.080354564	4.16	2.81	6.96	-37.6	0	1.6065	16.4	14.61	13.46	10.36	13.074375	0.291464585	0.480766325	0.120191581	0.234061848
834	2009-06-18 08:30	8.5	391.4	390.2	388.43	386.5	0.51179978	0.001386043	556.2	529.6	525.4	709	893	675.6	0.141322128	0.653479767	-0.023370397	4.52	2.86	7.38	-37.66	0	2.656	16.95	14.9	13.42	10.37	13.185625	0.403354909	0.665327686	0.166331921	0.235273478
835	2009-06-18 09:00	9	388.65	387.3	384.65	386.1	0.508827887	-0.002971893	477.1	472.9	460.3	621	671.7	530.7	0.123940385	0.631697398	-0.021782369	3.72	2.92	6.63	-37.63	0	2.6125	17.21	15.19	13.39	10.38	13.264375	0.658816715	1.086707984	0.271676996	0.236131149
836	2009-06-18 09:30	9.5	385.95	384.55	383.75	382.55	0.505970514	-0.002857373	496.5	475.8	457.4	624	597.5	515.7	0.124670222	0.630287854	-0.001409544	3.63	2.98	6.6	-37.62	0	2.1	17.21	15.38	13.39	10.38	13.3	0.639679669	1.055141722	0.26378543	0.236519143
837	2009-06-18 10:00	10	384.2	383.45	383.65	382.45	0.503753054	-0.00221746	484.9	465.7	447.4	575	598.7	524.9	0.118753987	0.622991508	-0.007296347	2.98	3.03	6.01	-37.59	0	1.5065	17.3	15.52	13.39	10.38	13.3375	0.728655858	1.20190657	0.300476643	0.236927558
838	2009-06-18 10:30	10.5	383.95	382.8	383.95	384.4	0.504729847	0.000976793	482.2	476.7	455.8	572.6	681	572.5	0.119520559	0.62490978	0.001918273	2.25	3.06	5.31	-37.64	0	1.9315	17.27	15.63	13.41	10.39	13.365	0.671269006	1.107247846	0.276811961	0.237227062
839	2009-06-18 11:00	11	385.05	385.5	383.5	381.3	0.507057467	0.00232762	480.3	468.2	458	572.9	701	577	0.119341396	0.627195368	0.002285587	4	3.09	7.09	-37.69	0	1.9875	17.23	15.7	13.44	10.4	13.3875	0.730714349	1.205302019	0.301325505	0.237472111
840	2009-06-18 11:30	11.5	385.7	385.2	383.85	383.45	0.509373542	0.002316075	490	478.3	458.2	584.6	707	578.2	0.121100324	0.630853355	0.003657988	2.6	3.12	5.72	-37.69	0	1.619	17.34	15.77	13.46	10.41	13.425	0.681018926	1.123330188	0.280832547	0.237880526
841	2009-06-18 12:00	12	383.75	383.05	380.65	382.1	0.506704962	-0.002668579	512.9	488	475.2	600.5	744	621.1	0.124883962	0.6317402	0.000886845	4.76	3.14	7.9	-37.67	0	1.4315	17.39	15.85	13.49	10.39	13.45125	0.622505666	1.026813469	0.256703367	0.238166417
842	2009-06-18 12:30	12.5	385.13	385.25	384.75	383.3	0.508830953	0.002125991	529.2	533.3	533.9	679.4	763	620.4	0.13852988	0.6494244	0.0176842	1.57	3.17	4.73	-37.66	0	2.429	17.44	15.95	13.52	10.44	13.503125	0.443199628	0.731050934	0.182762733	0.23873139
843	2009-06-18 13:00	13	383.85	383.53	381.85	382.35	0.507569074	-0.001261879	540.7	540.7	550.2	759	656.7	522.6	0.147560204	0.656502596	0.007078196	4.29	3.18	7.46	-37.66	0.22	2.4375	17.23	16.01	13.56	10.48	13.515625	0.425627823	0.702066512	0.175516628	0.238867529
844	2009-06-18 13:30	13.5	382.9	382.65	381.13	381.4	0.506065024	-0.00150405	527.4	577.4	608.1	819	606.7	501.8	0.158219733	0.665523136	0.00902054	2.62	3.18	5.8	-37.65	0.47	1.6625	17.25	16.01	13.59	10.45	13.52	0.343580422	0.566730593	0.141682648	0.238915177
845	2009-06-18 14:00	14	382.35	381.6	382.45	380.9	0.505660589	-0.000404435	536.1	550.1	560.6	774	619.5	533.5	0.149928067	0.657399335	-0.008123801	1.48	3.19	4.67	-37.66	0.75	1.744	17.26	16.05	13.63	10.47	13.55	0.398053636	0.656583318	0.164145829	0.239241909
846	2009-06-18 14:30	14.5	382.05	381.5	380.75	380.55	0.505573523	-8.71E-05	561.1	589.5	620.3	843	624.1	521	0.16287273	0.670454339	0.013055004	0.81	3.2	4.02	-37.65	0.38	1.7565	17.14	16.06	13.65	10.46	13.54125	0.325014505	0.5361064	0.1340266	0.239146612
847	2009-06-18 15:00	15	382.85	382.4	382	381.85	0.506557193	0.00098367	598.6	594.7	609.3	826	689	576.9	0.161952191	0.671422777	0.000968438	1.39	3.2	4.59	-37.65	0.39	1.669	17.04	16.09	13.71	10.47	13.56	0.319206589	0.526526332	0.131631583	0.23935082
848	2009-06-18 15:30	15.5	381.95	381.15	381.5	381.57	0.505304883	-0.00125231	571.5	677.8	719	924	645.4	533.2	0.181176112	0.688853169	0.017430392	0.53	3.2	3.73	-37.65	0.73	1.444	17.03	16.11	13.77	10.48	13.588125	0.229400932	0.37839329	0.094598323	0.239657131
849	2009-06-18 16:00	16	382.47	381.85	381.55	381.7	0.506376629	0.001071746	538.5	657.3	710	921	603	502	0.17843006	0.686510913	-0.002342256	0.98	3.21	4.19	-37.66	0.28	1.3003	17.03	16.14	13.83	10.5	13.6225	0.247116455	0.407614771	0.101903693	0.240031511
850	2009-06-18 16:30	16.5	386.3	384.9	384.45	386.45	0.511916937	0.005540308	572.8	636.7	676	892	620.4	526.2	0.173636762	0.687258188	0.000747275	-1.57	3.21	1.64	-37.6	0.84	1.5315	16.98	16.16	13.88	10.48	13.6325	0.272376186	0.449280307	0.112320077	0.240140422
851	2009-06-18 17:00	17	384.85	384.4	384.8	385.15	0.510248978	-0.001667959	550.1	657.1	708	872	606	515.9	0.174252758	0.686801447	-0.000456742	0.21	3.22	3.43	-37.52	0.22	1.1875	16.81	16.15	13.94	10.48	13.631875	0.25218286	0.415971727	0.103992932	0.240133615
852	2009-06-18 17:30	17.5	385.4	385.95	386.9	386.9	0.510546748	0.000297771	627.6	708	733	901	645	555.4	0.183073222	0.698596922	0.011795476	-1.08	3.23	2.15	-37.41	0	1.269	16.7	16.14	14.01	10.48	13.6425	0.214072634	0.3531095	0.088277375	0.240249332
853	2009-06-18 18:00	18	387.85	387.7	388.15	389.05	0.51405179	0.003505042	620.9	714	755	921	680	566.9	0.18652016	0.704626644	0.006029722	-1.2	3.23	2.03	-37.29	0	0.9	16.59	16.11	14.08	10.48	13.649375	0.21158114	0.348999819	0.087249955	0.240324208
854	2009-06-18 18:30	18.5	387.15	387.75	388.25	388.7	0.506603883	-0.007447907	639.5	726	758	948	710	563.5	0.185283719	0.69712205	-0.007504595	-1.09	4.4	3.31	-36.77	0	1.194	21.02	19.47	15.04	10.63	15.24	0.277823381	0.458265371	0.114566343	0.257647804
855	2009-06-18 19:00	19	390.05	390.7	392	396.63	0.517183311	0.010579428	638.1	749	784	953	695.3	566	0.193492546	0.716367609	0.019245559	-1.89	3.22	1.33	-37.13	0	0.6815	16.32	16	14.17	10.49	13.631875	0.195647928	0.322718232	0.080679558	0.240133615
856	2009-06-18 19:30	19.5	394.17	393.8	396.5	401.2	0.522885083	0.005701773	761	769	813	944	690.6	577.8	0.199552291	0.72988431	0.013516702	-3.37	3.37	0	-37.04	0	0.446	16.13	15.93	14.2	10.49	13.60625	0.195071764	0.321767859	0.080441965	0.239854531
857	2009-06-18 20:00	20	395.55	395.83	396.75	406	0.524919249	0.002034166	815	789	832	959	750	641.1	0.204833705	0.738491695	0.008607385	-3.11	3.11	0	-37.01	0	1.0685	15.95	15.84	14.22	10.49	13.574375	0.172857631	0.285125989	0.071281497	0.239507379
858	2009-06-18 20:30	20.5	398.1	398.2	399.23	408.05	0.528429354	0.003510105	803	782	817	931	763	642.4	0.200580471	0.737322811	-0.001168884	-2.88	2.88	0	-36.97	0	0.6565	15.79	15.74	14.23	10.5	13.5425	0.163926488	0.270394208	0.067598552	0.239160226
859	2009-06-18 21:00	21	399.4	400.2	402.8	410.05	0.530069973	0.00164062	720	687.1	718	830	731	635.1	0.177978031	0.715922461	-0.02140035	-2.7	2.7	0	-36.96	0	0.3	15.67	15.64	14.24	10.52	13.51875	0.207468899	0.34221674	0.085554185	0.238901563
860	2009-06-18 21:30	21.5	400.35	401.9	404.7	411.7	0.531211499	0.001141526	759	742	780	890	808	678	0.186937739	0.727495501	0.01157304	-3.11	3.11	0	-36.95	0	0.2	15.59	15.54	14.22	10.51	13.479375	0.200184273	0.330200863	0.082550216	0.238472728
861	2009-06-18 22:00	22	401.45	403.35	404.9	408.8	0.532747963	0.001536464	821	838	870	967	865	760	0.205731238	0.748664849	0.021169348	-3.12	3.12	0	-36.91	0	0.206	15.52	15.46	14.2	10.52	13.45125	0.154389207	0.254662609	0.063665652	0.238166417
862	2009-06-18 22:30	22.5	401.9	403.65	406	416.67	0.533489027	0.000741064	896	937	968	1068	939	816	0.227754306	0.773329932	0.024665082	-3.15	3.15	0	-36.83	0	0.619	15.47	15.39	14.18	10.52	13.424375	0.128504709	0.21196653	0.052991633	0.237873719
863	2009-06-18 23:00	23	401.73	403.05	404.5	415.35	0.533169305	-0.000319722	792	804	846	963	898	794	0.201475257	0.744117484	-0.029212447	-3.41	3.41	0	-36.83	0	0.65433	15.42	15.32	14.16	10.52	13.3975	0.186172258	0.30708826	0.076772065	0.237581022
864	2009-06-18 23:30	23.5	402.25	403.37	405.45	419.35	0.53381848	0.000649175	684.4	707	734	871	854	752	0.178324562	0.719856127	-0.024261358	-2.85	2.85	0	-36.8	0	0.6185	15.37	15.26	14.14	10.53	13.375625	0.210154584	0.346646737	0.086661684	0.23734278
865	2009-06-19	0	398.75	399.15	401.03	413.6	0.529235872	-0.004582608	699.7	729	759	875	861	775	0.181854152	0.71834586	-0.001510267	-2.71	2.71	0	-36.8	0	1.119	15.33	15.21	14.12	10.53	13.35375	0.182139279	0.300435925	0.075108981	0.237104538
866	2009-06-19 00:30	0.5	398.2	398.55	400.15	411.4	0.528704251	-0.000531621	628.3	650.2	669.7	791	809	680.1	0.162875461	0.697295159	-0.021050701	-3.4	3.4	0	-36.79	0	0.462	15.27	15.15	14.08	10.53	13.32	0.30164441	0.497557789	0.124389447	0.236736965
867	2009-06-19 01:00	1	397.2	398.1	398.7	405.35	0.527671405	-0.001032846	691.2	683.5	720	820	820	697.9	0.172352946	0.70679484	0.009499681	-4.24	4.24	0	-36.8	0	1.244	15.2	15.07	14.04	10.5	13.271875	0.322864311	0.532559689	0.133139922	0.236212832
868	2009-06-19 01:30	1.5	397.2	398.3	398.75	404.7	0.527908454	0.000237048	575	606.3	606.7	729	705	609.9	0.14961942	0.682245107	-0.024549733	-3.15	3.15	0	-36.79	0	1.375	15.13	15.02	14.01	10.5	13.2425	0.33077044	0.545600725	0.136400181	0.235892907
869	2009-06-19 02:00	2	399	399.85	401.1	408.97	0.530518576	0.002610122	552.4	577.6	592.9	687.2	662.2	589.9	0.143255777	0.678178214	-0.004066893	-2.76	2.76	0	-36.79	0	0.475	15.06	14.97	13.98	10.52	13.219375	0.346507939	0.571559487	0.142889872	0.235641052
870	2009-06-19 02:30	2.5	402.17	403.25	405.2	412	0.534990346	0.00447177	620	630.6	659.6	739	719	640.8	0.156825449	0.697795588	0.019617375	-2.88	2.88	0	-36.79	0	0.23333	15	14.91	13.94	10.5	13.179375	0.278945559	0.460116386	0.115029096	0.235205409
871	2009-06-19 03:00	3	404.35	404.33	403.95	420.1	0.537884259	0.002893914	774	784	830	890	846	736	0.193016421	0.738419259	0.040623671	-2.86	2.86	0	-36.79	0	0.2685	14.95	14.86	13.9	10.52	13.155	0.166318467	0.27433974	0.068584935	0.234939939
872	2009-06-19 03:30	3.5	404.85	406.6	408.63	416.95	0.538654963	0.000770704	848	891	943	986	913	786	0.216009705	0.765598209	0.02717895	-2.9	2.9	0	-36.79	0	0.9375	14.9	14.81	13.87	10.51	13.125	0.129460873	0.213543708	0.053385927	0.234613208
873	2009-06-19 04:00	4	407.75	408.75	411.1	413.15	0.542781274	0.004126311	802	818	907	950	887	731	0.206124026	0.757999954	-0.007598254	-2.62	2.62	0	-36.79	0	0.437	14.85	14.76	13.84	10.53	13.104375	0.136900598	0.225815419	0.056453855	0.234388579
874	2009-06-19 04:30	4.5	410.15	412.15	414.2	417.25	0.545928803	0.003147529	869	903	996	1019	903	740	0.223974365	0.781078861	0.023078907	-2.42	2.42	0	-36.81	0	0.2	14.79	14.72	13.82	10.53	13.081875	0.105369566	0.173805469	0.043451367	0.234143531
875	2009-06-19 05:00	5	411.65	413.8	416.8	426.15	0.547388249	0.001459447	918	960	1041	1079	925	761	0.23607002	0.796240797	0.015161936	-0.4	2.8	2.4	-36.8	0	0.2	14.77	14.67	13.78	10.53	13.055	0.110875194	0.182886917	0.045721729	0.233850833
876	2009-06-19 05:30	5.5	411	409.5	407.7	415.67	0.545799218	-0.001589032	977	1073	1142	1175	995	897	0.257738159	0.812145662	0.015904865	-0.95	2.78	1.83	-36.8	0	0.2	14.84	14.63	13.75	10.53	13.045	0.089348072	0.147378264	0.036844566	0.233741923
877	2009-06-19 06:00	6	403.43	404.9	403.95	405.95	0.535073397	-0.01072582	978	1098	1181	1198	1042	959	0.263491516	0.810008382	-0.00213728	-0.11	2.77	2.66	-36.8	0	0.51267	14.98	14.63	13.72	10.53	13.05125	0.084500644	0.139382505	0.034845626	0.233809992
878	2009-06-19 06:30	6.5	401.3	401.1	400.1	402.55	0.532003896	-0.003069501	835	908	989	1033	997	921	0.223557652	0.762792496	-0.047215886	0.57	2.77	3.34	-36.81	0	1.075	15.18	14.65	13.7	10.54	13.075625	0.115479608	0.190481828	0.047620457	0.234075461
879	2009-06-19 07:00	7	399.2	398.2	398.7	397.95	0.528626663	-0.003377233	667.5	711	820	863	871	711	0.183767878	0.715881485	-0.046911011	3.38	2.77	6.15	-36.81	0	1.425	15.41	14.71	13.68	10.54	13.108125	0.185718311	0.306339482	0.076584871	0.234429421
880	2009-06-19 07:30	7.5	395.9	394.2	393.1	394.05	0.523083726	-0.005542937	520.4	577	600.6	713	676.4	615.8	0.144885984	0.667396161	-0.048485324	3.7	2.79	6.49	-36.82	0	1.288	15.73	14.82	13.68	10.55	13.171875	0.316567947	0.522173934	0.130543483	0.235123726
881	2009-06-19 08:00	8	394.1	392	390.5	389.25	0.519804134	-0.003279592	500.6	550	574.8	655.6	607.4	564.3	0.136405606	0.654500912	-0.012895249	4.31	2.82	7.13	-36.88	0	1.4875	16.15	14.99	13.67	10.55	13.2525	0.360251193	0.594228771	0.148557193	0.236001818
882	2009-06-19 08:30	8.5	390.8	389.8	387.35	389.45	0.514804539	-0.004999595	456.7	508.1	522.8	598.7	540.3	512.4	0.124709864	0.638028106	-0.016472805	4.96	2.86	7.82	-36.84	0	1.694	16.57	15.26	13.69	10.55	13.363125	0.486024373	0.801689688	0.200422422	0.237206642
883	2009-06-19 09:00	9	390.25	389.6	388.3	387.23	0.514259596	-0.000544943	488.2	502.5	556.2	599.2	499.4	478.1	0.12797414	0.642062981	0.004034874	4.26	2.9	7.16	-36.87	0	1.1505	16.93	15.55	13.73	10.55	13.4775	0.506830387	0.836008886	0.209002222	0.238452307
884	2009-06-19 09:30	9.5	389.8	389.65	387.25	386.7	0.513479214	-0.000780383	548.9	584.8	643.3	685.6	556.4	524.8	0.146757638	0.661267062	0.019204082	4.34	2.97	7.31	-36.88	0	0.24133	17.13	15.78	13.78	10.54	13.56125	0.310413559	0.512022365	0.128005591	0.239364433
885	2009-06-19 10:00	10	389.25	388.43	387.15	386.2	0.51248644	-0.000992773	627.8	701	761	813	672	584.6	0.173138143	0.687673557	0.026406495	4.66	3.03	7.69	-36.87	0	0.6315	17.37	15.94	13.81	10.55	13.635625	0.201271967	0.331994997	0.082998749	0.240174456
886	2009-06-19 10:30	10.5	388.8	389.2	387.55	386.15	0.511557955	-0.000928485	630.7	721	790	889	716	607.3	0.182528493	0.697157575	0.009484018	3.5	3.09	6.59	-36.87	0	0.875	17.76	16.1	13.84	10.55	13.725625	0.193023486	0.318389255	0.079597314	0.241154652
887	2009-06-19 11:00	11	389	388.15	387.15	386.75	0.511879487	0.000321532	670.1	744	795	919	772	642.7	0.187532168	0.702539494	0.005381918	2.73	3.15	5.89	-36.86	0	0.42067	17.99	16.26	13.86	10.55	13.791875	0.184732624	0.304713606	0.076178402	0.241876185
888	2009-06-19 11:30	11.5	388.3	388.4	386.8	385	0.510719233	-0.001160255	721	778	832	970	832	697	0.19750582	0.712717817	0.010178323	4.68	3.21	7.89	-36.86	0	0.2	18.03	16.39	13.9	10.56	13.839375	0.171869542	0.283496151	0.070874038	0.24239351
889	2009-06-19 12:00	12	388.15	387	385.2	384.35	0.509475484	-0.001243748	716	793	838	996	842	697.6	0.20059617	0.712737829	2.00E-05	5.3	3.26	8.55	-36.88	0	0.3625	18.34	16.51	13.93	10.56	13.911875	0.167713365	0.276640602	0.069160151	0.243183112
890	2009-06-19 12:30	12.5	386.65	386.15	385.65	383.6	0.50523056	-0.004244924	704	729	781	951	864	763	0.189723372	0.697231882	-0.015505947	6.44	3.3	9.74	-36.91	0	1.3	19.37	16.72	13.97	10.54	14.08875	0.199050396	0.32833055	0.082082638	0.245109469
891	2009-06-19 13:00	13	384.4	384.65	382.3	381.4	0.501867977	-0.003362583	578.4	655	716	915	723	596.5	0.175014681	0.677236096	-0.019995786	5.88	3.42	9.29	-36.91	0	1.144	20.92	17.16	14.01	10.57	14.389375	0.254630855	0.420009657	0.105002414	0.248383594
892	2009-06-19 13:30	13.5	384.65	383.95	382.75	380.05	0.501687835	-0.000180142	529.9	541.2	556.1	768	656.5	553.9	0.144785533	0.645381902	-0.031854194	5.32	3.63	8.95	-36.89	0	0.725	22.15	17.77	14.06	10.55	14.67	0.448095888	0.739127239	0.18478181	0.251439899
893	2009-06-19 14:00	14	383.15	383.4	380.7	378.77	0.499536151	-0.002151684	525.7	562.1	581.9	755	606.2	540	0.146172358	0.645518238	0.000136336	6.5	3.88	10.38	-36.86	0	1.488	22.49	18.36	14.13	10.56	14.8525	0.426233742	0.703065966	0.175766492	0.253427518
894	2009-06-19 14:30	14.5	382.67	382.15	380.3	377.8	0.498952999	-0.000583153	538	514.9	502.7	650.9	649.2	581.5	0.130000439	0.628659857	-0.016858381	7.68	4.08	11.77	-36.81	0	0.821	22.73	18.79	14.19	10.54	14.979375	0.597800261	0.986062286	0.246515571	0.254809321
895	2009-06-19 15:00	15	380.75	380.67	378.2	376.95	0.495461668	-0.003491331	528.3	555.2	547.9	689.2	662.3	575.7	0.137777861	0.632675613	0.004015757	5.51	4.21	9.72	-36.82	0	1.488	22.96	19.14	14.28	10.56	15.11375	0.484307372	0.798857521	0.19971438	0.256272808
896	2009-06-19 15:30	15.5	379.9	379.55	377.63	376.4	0.494585604	-0.000876064	515.6	612.8	631.4	779	612.5	534.5	0.153373486	0.647968736	0.015293123	5.49	4.3	9.79	-36.79	0	1.863	22.95	19.45	14.41	10.56	15.219375	0.374800341	0.618227367	0.154556842	0.257423176
897	2009-06-19 16:00	16	379.05	378.15	376.35	375.3	0.49302446	-0.001561144	519.2	547.6	572.1	753	583.9	531	0.144427606	0.636800006	-0.01116873	4.62	4.38	9	-36.81	0	1.5815	22.62	19.61	14.52	10.57	15.2525	0.525563678	0.86690916	0.21672729	0.257783942
898	2009-06-19 16:30	16.5	378.65	378.55	378.1	375.9	0.493378473	0.000354013	531.5	529.3	533.1	675.5	654.6	596.4	0.13460226	0.629449001	-0.007351005	3.75	4.45	8.19	-36.79	0	1.5815	22.68	19.7	14.64	10.58	15.325	0.593690883	0.979283931	0.244820983	0.258573544
899	2009-06-19 17:00	17	379.4	378.9	377.55	377	0.494769814	0.001391341	540.2	514.5	509.1	634.4	753	665.8	0.129057245	0.624867184	-0.004581816	2.87	4.49	7.37	-36.77	0	1.425	22.27	19.75	14.76	10.58	15.328125	0.679381497	1.120629273	0.280157318	0.258607579
900	2009-06-19 17:30	17.5	378.8	379	378.15	376.6	0.49414539	-0.000624424	610.2	575.3	572.3	698.6	826	795	0.143649651	0.641080385	0.0162132	2.37	4.49	6.86	-36.8	0	1.0065	21.87	19.71	14.87	10.61	15.32125	0.475484938	0.784305053	0.196076263	0.258532703
901	2009-06-19 18:00	18	379.53	379.3	378.75	378.05	0.495699325	0.001553935	613.9	583	601.9	728	878	851	0.148764947	0.647813754	0.00673337	0.7	4.46	5.16	-36.78	0	1.342	21.48	19.61	14.96	10.62	15.290625	0.459658921	0.758200282	0.189550071	0.258199164
902	2009-06-19 18:30	18.5	380.45	380.03	378.8	379.95	0.499692109	0.003992784	641.5	608.1	622.1	760	944	891	0.159635017	0.663328981	0.015515227	-1.73	3.56	1.83	-37.32	0	0.7315	19.34	18.46	15.18	10.68	14.90875	0.331660265	0.547068479	0.13676712	0.25404014
903	2009-06-19 19:00	19	383.85	385.25	386.37	387.15	0.503954838	0.004262729	688.7	670.3	685.1	833	987	929	0.169587778	0.681098378	0.017769397	-2.66	4.33	1.66	-36.75	0	0.4875	20.48	19.29	15.11	10.65	15.17125	0.321803282	0.530809538	0.132702384	0.256899044
904	2009-06-19 19:30	19.5	391.3	392.65	400.25	402.4	0.51561674	0.011661902	762	778	784	949	1023	938	0.193227345	0.720433371	0.039334994	-4.24	4.24	0	-36.74	0	0.2685	19.79	19.06	15.16	10.66	15.06375	0.243039075	0.400889196	0.100222299	0.255728254
905	2009-06-19 20:00	20	395.2	400.05	416.15	415.7	0.522238134	0.006621393	865	937	927	1101	1012	942	0.226044743	0.76799515	0.047561778	-4.15	4.15	0	-36.74	0	0.231	18.95	18.75	15.19	10.68	14.918125	0.172069179	0.28382545	0.070956363	0.254142243
906	2009-06-19 20:30	20.5	411.45	428.3	507.65	515.05	0.545717058	0.023478925	921	1060	1047	1185	999	931	0.248888408	0.849168999	0.081173849	-4.04	4.04	0	-36.76	0	0.2	18.1	18.35	15.17	10.66	14.723125	0.160869923	0.26535245	0.066338112	0.252018486
907	2009-06-19 21:00	21	426.9	453.5	563.2	576.33	0.570135514	0.024418456	925	1146	1142	1161	980	917	0.257651685	0.902706144	0.053537145	-3.92	3.92	0	-36.75	0	0.2	17.3	17.92	15.13	10.65	14.524375	0.150011441	0.247441553	0.061860388	0.249853888
908	2009-06-19 21:30	21.5	461.07	520.35	605.3	652	0.619908866	0.049773352	901	1161	1161	1098	981	921	0.253885081	0.97241009	0.069703946	-3.79	3.79	0	-36.75	0	0.2	16.47	17.49	15.09	10.66	14.328125	0.163975105	0.270474401	0.0676186	0.247716517
909	2009-06-19 22:00	22	463.1	519.7	623.95	678.35	0.625431217	0.005522351	907	1157	1147	1058	998	938	0.249673215	0.978441304	0.006031214	-3.66	3.66	0	-36.75	0	0.2	15.68	17.04	15.05	10.67	14.133125	0.16927372	0.279214384	0.069803596	0.24559276
910	2009-06-19 22:30	22.5	447.95	466.2	712.6	716.5	0.605255346	-0.020175872	911	1158	1150	1052	1025	960	0.249841766	0.968337009	-0.010104295	-3.54	3.54	0	-36.74	0	0.2	14.96	16.58	14.97	10.68	13.93	0.178666948	0.294708367	0.073677092	0.243380513
911	2009-06-19 23:00	23	454.95	559.25	761.5	783.5	0.616745103	0.011489758	927	1167	1142	1053	1042	990	0.250475843	1.049365715	0.081028706	-3.4	3.4	0	-36.76	0	0.2	14.28	16.13	14.9	10.69	13.7375	0.199122492	0.328449472	0.082112368	0.241283983
912	2009-06-19 23:30	23.5	454.7	527.6	709.55	781	0.616338142	-0.000406961	965	1185	1158	1081	1089	1036	0.256117218	1.021307674	-0.028058041	-3.28	3.28	0	-36.76	0	0.2	13.71	15.7	14.8	10.7	13.55125	0.181594928	0.299538026	0.074884506	0.239255523
913	2009-06-20	0	449.6	513.4	784.5	788	0.608906438	-0.007431705	998	1205	1184	1112	1113	1055	0.26275235	1.039735593	0.018427919	-3.16	3.16	0	-36.75	0	0.2	13.22	15.31	14.69	10.7	13.375625	0.168939513	0.278663114	0.069665779	0.23734278
914	2009-06-20 00:30	0.5	499.55	649.3	852	849	0.677366394	0.068459957	996	1218	1198	1115	1137	1069	0.264975065	1.168423222	0.128687629	-3.06	3.06	0	-36.75	0	0.2	12.82	14.93	14.58	10.71	13.21625	0.1862108	0.307151835	0.076787959	0.235607017
915	2009-06-20 01:00	1	544.47	701	790.5	847.5	0.743276378	0.065909983	1033	1231	1214	1132	1151	1102	0.269427681	1.20907258	0.040649357	-2.96	2.96	0	-36.75	0	0.2	12.46	14.59	14.47	10.71	13.06625	0.172109323	0.283891667	0.070972917	0.233973358
916	2009-06-20 01:30	1.5	515.95	631.7	850.5	880	0.704175047	-0.039101331	1059	1275	1238	1163	1186	1136	0.276589091	1.182444725	-0.026627855	-2.87	2.87	0	-36.75	0	0.2	12.16	14.28	14.36	10.71	12.929375	0.162050898	0.26730045	0.066825112	0.232482644
917	2009-06-20 02:00	2	547.6	571.9	785	786.5	0.745813657	0.04163861	1067	1286	1262	1175	1204	1155	0.279967699	1.134588742	-0.047855983	-2.78	2.78	0	-36.76	0	0.2	11.91	13.99	14.24	10.71	12.79875	0.121830382	0.200957332	0.050239333	0.231059999
918	2009-06-20 02:30	2.5	585.45	701.2	735.55	774.5	0.800750212	0.054936555	1086	1303	1267	1194	1189	1141	0.283309893	1.220250412	0.085661671	-2.71	2.71	0	-36.76	0	0.2	11.71	13.73	14.12	10.72	12.683125	0.111468923	0.183866264	0.045966566	0.229800719
919	2009-06-20 03:00	3	617.55	689.85	782.5	820	0.84532675	0.044576538	1053	1291	1268	1169	1174	1124	0.280032358	1.238579361	0.018328948	-2.64	2.64	0	-36.77	0	0.2	11.55	13.49	14.01	10.73	12.58	0.122186832	0.20154529	0.050386322	0.228677579
920	2009-06-20 03:30	3.5	579.85	678.5	789	779	0.794373116	-0.050953634	1031	1269	1253	1145	1152	1119	0.275342885	1.212306639	-0.026272721	-2.57	2.57	0	-36.78	0	0.2	11.42	13.29	13.89	10.74	12.484375	0.113884132	0.187850114	0.046962529	0.227636121
921	2009-06-20 04:00	4	519.65	540.9	758	781.67	0.709976376	-0.084396739	1042	1284	1260	1153	1188	1136	0.277620109	1.095763098	-0.116543541	-2.52	2.52	0	-36.78	0	0.2	11.31	13.1	13.77	10.73	12.386875	0.108660105	0.179233163	0.044808291	0.226574242
922	2009-06-20 04:30	4.5	556.97	686.2	684.9	612.7	0.761423542	0.051447166	1059	1286	1254	1162	1193	1151	0.278119704	1.16887471	0.073111612	-7.75	2.46	-5.29	-36.8	0	0.2	11.26	12.93	13.67	10.74	12.314375	0.077841939	0.128399075	0.032099769	0.22578464
923	2009-06-20 05:00	5	551.45	565.07	589.15	568.25	0.749048416	-0.012375126	1031	1283	1259	1157	1184	1130	0.276954939	1.05451908	-0.11435563	-4.31	2.41	-1.9	-36.8	0	0.2	11.34	12.78	13.56	10.73	12.251875	0.07136907	0.117722177	0.029430544	0.225103949
924	2009-06-20 05:30	5.5	503.3	498	505.13	503.3	0.678813505	-0.070234911	1010	1274	1251	1172	1143	1085	0.276399944	0.961410692	-0.093108388	-0.87	2.37	1.5	-36.81	0	0.2	11.64	12.69	13.45	10.73	12.23125	0.064631029	0.106607882	0.026651971	0.224879321
925	2009-06-20 06:00	6	472.4	472.2	470.45	470.8	0.634834057	-0.043979448	1061	1209	1181	1270	1128	1095	0.278601747	0.922691356	-0.038719336	2.57	2.34	4.9	-36.84	0	0.2685	12.18	12.66	13.35	10.72	12.2525	0.066294678	0.109352047	0.027338012	0.225110756
926	2009-06-20 06:30	6.5	455.5	454.55	452.65	455.3	0.609826354	-0.025007704	1031	1122	1102	1317	1108	1085	0.272295431	0.890343362	-0.032347994	6	2.33	8.33	-36.87	0	0.756	12.93	12.73	13.25	10.71	12.31875	0.072763302	0.120021942	0.030005485	0.225832289
927	2009-06-20 07:00	7	430.7	427.3	423.35	430.65	0.574082933	-0.035743421	967	983	963	1299	1104	960	0.25297335	0.831481921	-0.058861441	7.76	2.34	10.1	-36.88	0	0.7815	13.66	12.9	13.15	10.7	12.40125	0.087883672	0.144962757	0.036240689	0.226730801
928	2009-06-20 07:30	7.5	407.95	407.3	404.35	401.9	0.54064087	-0.033442063	869	825	834	1184	1041	849	0.224233821	0.769767586	-0.061714335	9.52	2.37	11.89	-36.93	0	1.5	14.49	13.13	13.06	10.69	12.51125	0.115289777	0.190168705	0.047542176	0.227928818
929	2009-06-20 08:00	8	393.13	392.65	391.55	389.9	0.518166673	-0.022474197	686.9	702	730	1058	892	662.7	0.200303249	0.72141826	-0.048349326	8.33	2.42	10.75	-36.97	0	1.4503	15.65	13.47	12.99	10.66	12.684375	0.157047101	0.259046765	0.064761691	0.229814333
930	2009-06-20 08:30	8.5	387.8	387.37	387.85	385.6	0.510630039	-0.007536633	557.7	583.8	596.9	849	740	596.6	0.158633194	0.670905225	-0.050513034	7.13	2.52	9.64	-36.94	0	2.2	16.7	13.93	12.94	10.66	12.883125	0.251816464	0.415367363	0.103841841	0.231978932
931	2009-06-20 09:00	9	385.8	386.4	386.03	383.95	0.507828307	-0.002801732	512.1	535.8	553.2	775	663.8	545.7	0.145748765	0.655262009	-0.015643217	6.91	2.63	9.53	-36.93	0	2.4245	17.37	14.43	12.91	10.65	13.04625	0.340533344	0.561704486	0.140426121	0.233755536
932	2009-06-20 09:30	9.5	388.55	390.1	389.2	388	0.511699041	0.003870734	503.5	563.2	577.5	791	581.6	507.9	0.149689292	0.663896707	0.008634698	3.7	2.73	6.44	-36.93	0	1.7815	17.76	14.9	12.91	10.65	13.183125	0.310550198	0.512247749	0.128061937	0.235246251
933	2009-06-20 10:00	10	392.35	392.15	391.25	390.65	0.516966609	0.005267568	521.8	584.6	609	803	576.9	510.9	0.154466878	0.672779823	0.008883116	1.71	2.83	4.54	-36.92	0	1.8565	17.84	15.28	12.94	10.66	13.27875	0.294857623	0.48636309	0.121590773	0.236287708
934	2009-06-20 10:30	10.5	389.65	388.7	386.75	388.65	0.513348545	-0.003618065	567.3	596.3	619.9	830	627.4	546.2	0.159472921	0.67411136	0.001331537	2.73	2.92	5.64	-36.92	0	1.2625	17.84	15.53	12.99	10.66	13.344375	0.28681432	0.473095785	0.118273946	0.237002434
935	2009-06-20 11:00	11	385.25	384.6	382.2	381.25	0.506209331	-0.007139214	596.4	623.7	645.9	835	669.3	574.1	0.167834342	0.675553813	0.001442453	6.3	2.98	9.28	-36.97	0	2.194	18.02	15.72	13.05	10.66	13.425	0.252267445	0.416111249	0.104027812	0.237880526
936	2009-06-20 11:30	11.5	383.95	383.65	381.6	381.5	0.50404129	-0.002168041	504.8	613.1	653.9	844	606.6	500.9	0.165903567	0.670519773	-0.00503404	6.56	3.03	9.59	-36.98	0	1.663	18.35	15.93	13.12	10.67	13.535	0.266285481	0.439233784	0.109808446	0.239078543
937	2009-06-20 12:00	12	384.4	383	378.85	379.2	0.503647325	-0.000393965	523.8	585.9	626.4	833	546.7	494.5	0.162369745	0.664930775	-0.005588997	8.49	3.09	11.58	-37.01	0	2.0065	18.72	16.15	13.19	10.67	13.64875	0.304071802	0.501561735	0.125390434	0.240317401
938	2009-06-20 12:30	12.5	384.3	383.9	382.85	380.6	0.504429899	0.000782574	504.1	535.6	556.4	750	576.3	514.1	0.14707637	0.652169964	-0.012760811	5.92	3.17	9.1	-36.99	0	1.8625	19.19	16.41	13.24	10.66	13.771875	0.407961012	0.67292538	0.168231345	0.241658363
939	2009-06-20 13:00	13	384.77	384.05	381.05	380.95	0.504836908	0.000407009	534.7	536.1	551.1	736	592.8	532.5	0.146390505	0.651233949	-0.000936015	7.89	3.25	11.14	-37.18	0	1.863	19.3	16.65	13.33	10.65	13.86125	0.422983307	0.697704424	0.174426106	0.242631752
940	2009-06-20 13:30	13.5	385	384.63	383.45	380.1	0.504832567	-4.34E-06	521.1	554.6	581.6	788	580.3	512.4	0.153638087	0.65905101	0.00781706	7.61	3.3	10.92	-37.3	0	2.325	19.55	16.87	13.41	10.67	13.97	0.381821058	0.629807931	0.157451983	0.243816155
941	2009-06-20 14:00	14	386.6	386.25	383.13	384.55	0.50711852	0.002285953	504.6	568.3	598.5	810	521.5	480.3	0.15690731	0.664219259	0.005168249	5.32	3.36	8.68	-37.18	0	1.5315	19.67	17.07	13.5	10.66	14.053125	0.37050246	0.611138078	0.15278452	0.244721475
942	2009-06-20 14:30	14.5	387.1	386	384.5	382.2	0.507268284	0.000149764	530.7	591.2	625.9	799	549.5	505.2	0.159624813	0.666939608	0.002720349	6.64	3.4	10.04	-37.22	0	1.7065	19.53	17.22	13.58	10.67	14.096875	0.333391915	0.549924808	0.137481202	0.245197959
943	2009-06-20 15:00	15	385.4	383.85	380.9	380.75	0.504318329	-0.002949955	513	593	634.6	785	525.5	489.6	0.158495633	0.66167739	-0.005262217	7.6	3.43	11.03	-37.3	0	2.1315	19.62	17.37	13.7	10.67	14.18125	0.330086149	0.544471998	0.136117999	0.246116892
944	2009-06-20 15:30	15.5	383.85	383.45	383.1	379.65	0.50199495	-0.002323379	471.9	499.7	514.7	628.1	469.8	465.8	0.130436835	0.632476562	-0.029200828	5.71	3.44	9.15	-37.33	0	2.7	19.84	17.7	13.87	10.66	14.33125	0.566622727	0.934635426	0.233658857	0.247750551
945	2009-06-20 16:00	16	383.25	382.15	380.9	381.37	0.502102978	0.000108028	440.6	460.4	451.1	536.7	442.3	454.1	0.114873981	0.616143674	-0.016332888	3.94	3.48	7.41	-37.34	0	2.6185	19.67	18.05	14.11	10.67	14.46875	0.848395807	1.399415764	0.349853941	0.249248072
946	2009-06-20 16:30	16.5	382.07	381.6	380.45	380.05	0.50057984	-0.001523138	454	466.3	472	550.3	476.1	474.3	0.118278472	0.618886315	0.002742641	3.94	3.5	7.44	-37.3	0	2.0917	19.43	18.24	14.38	10.67	14.575625	0.80947997	1.335224693	0.333806173	0.250412055
947	2009-06-20 17:00	17	380.35	379.17	379.85	378.35	0.497814325	-0.002765515	486	486.5	488.4	574.5	453.2	462.2	0.123423126	0.621526801	0.002640486	5.09	3.52	8.6	-37.32	0	2.3625	19.44	18.33	14.64	10.66	14.688125	0.659623745	1.088039167	0.272009792	0.251637299
948	2009-06-20 17:30	17.5	379.9	380	379.4	379.1	0.497574201	-0.000240124	465	481.8	476.5	563.6	456.7	464.4	0.120649245	0.619241065	-0.002285736	2.65	3.52	6.17	-37.36	0	1.5315	19.56	18.46	14.91	10.67	14.831875	0.686616514	1.132563322	0.283140831	0.253202889
949	2009-06-20 18:00	18	380.95	380.9	381.1	382.6	0.499895061	0.002320859	504.8	509.1	514.4	603.1	485.7	476.4	0.129333686	0.631483274	0.012242208	0.03	3.54	3.56	-37.35	0	0.7505	19.53	18.51	15.07	10.67	14.8975	0.572358912	0.944097175	0.236024294	0.253917615
950	2009-06-20 18:30	18.5	383.35	383.6	384.3	386.65	0.499330654	-0.000564407	633.7	619.8	631.9	746	564.8	539.6	0.157583117	0.661974716	0.030491443	-0.7	4.4	3.7	-37.82	0	1.019	22.28	21.65	17.77	10.92	16.920625	0.395605307	0.652544836	0.163136209	0.275951596
951	2009-06-20 19:00	19	387.6	388.1	389.3	397.2	0.509783496	0.010452842	699	669.7	700	824	641.3	592	0.175435284	0.692342594	0.030367878	-2.99	3.57	0.58	-37.33	0	1.119	19.12	18.37	15.26	10.68	14.894375	0.283051065	0.466888355	0.116722089	0.253883581
952	2009-06-20 19:30	19.5	391.8	393.45	395.25	403.5	0.516002593	0.006219097	708	678.7	728	857	696.3	628.4	0.181168229	0.705766954	0.01342436	-2.4	2.4	0	-37.37	0	1.1625	18.84	18.25	15.3	10.68	14.851875	0.183832164	0.303228311	0.075807078	0.253420711
953	2009-06-20 20:00	20	400.03	401.05	407.1	439.25	0.527518998	0.011516405	724	677.2	729	859	733	660.9	0.181990737	0.720609168	0.014842213	-3.55	3.55	0	-37.37	0	0.43333	18.59	18.11	15.33	10.68	14.805625	0.314643687	0.518999897	0.129749974	0.252916999
954	2009-06-20 20:30	20.5	421.85	428.9	466.1	538.6	0.557168695	0.029649697	862	824	860	1007	857	796	0.215349007	0.804670659	0.084061492	-3.53	3.53	0	-37.39	0	0.2	18.38	17.94	15.32	10.69	14.746875	0.261470392	0.431291368	0.107822842	0.252277149
955	2009-06-20 21:00	21	412.1	416.85	451.97	439.85	0.54479157	-0.012377125	1007	1005	1034	1172	988	976	0.254341396	0.825974956	0.021304297	-3.5	3.5	0	-37.39	0	0.206	18.14	17.78	15.3	10.69	14.679375	0.131495213	0.21689932	0.05422483	0.251542002
956	2009-06-20 21:30	21.5	404.35	405.05	408.45	414.15	0.533761196	-0.011030374	1043	1129	1156	1282	1078	1077	0.279131793	0.826995887	0.001020931	-3.56	3.56	0	-37.39	0	0.8065	17.93	17.61	15.27	10.7	14.613125	0.105626597	0.174229438	0.043557359	0.25082047
957	2009-06-20 22:00	22	405.1	406.9	409.95	419.35	0.534671422	0.000910226	848	934	1003	1147	992	1005	0.242030509	0.788359448	-0.038636439	-3.45	3.45	0	-37.4	0	0.5565	17.79	17.47	15.26	10.71	14.56875	0.14181509	0.233921799	0.05848045	0.250337179
958	2009-06-20 22:30	22.5	408.85	417	429.5	451.4	0.540142265	0.005470843	747	792	855	1001	904	875	0.20936826	0.769270484	-0.019088964	-3.39	3.39	0	-37.4	0	0.2	17.68	17.34	15.23	10.72	14.5225	0.210036812	0.346452474	0.086613119	0.249833467
959	2009-06-20 23:00	23	413.75	421.95	431.3	441.73	0.547100996	0.006958731	951	1009	1081	1170	1026	1008	0.256126225	0.824932734	0.055662251	-3.36	3.36	0	-37.4	0	0.2	17.56	17.22	15.18	10.72	14.46625	0.125303423	0.206686059	0.051671515	0.249220845
960	2009-06-20 23:30	23.5	425.13	429.75	479.1	503.55	0.562478023	0.015377027	1001	1107	1166	1254	1125	1141	0.275580326	0.871686309	0.046753574	-3.33	3.33	0	-37.4	0	0.2	17.44	17.1	15.13	10.73	14.413125	0.116702199	0.192498472	0.048124618	0.248642257
961	2009-06-21	0	426.95	436.17	471.35	505.85	0.565779238	0.003301216	1069	1233	1296	1364	1198	1226	0.302193306	0.90287881	0.031192501	-3.3	3.3	0	-37.41	0	0.2	17.31	16.98	15.09	10.74	14.3625	0.096015148	0.158375502	0.039593875	0.248090897
962	2009-06-21 00:30	0.5	429.05	436.05	482.07	463.7	0.568697782	0.002918544	1143	1345	1383	1460	1275	1289	0.32380651	0.927007818	0.024129008	-3.27	3.27	0	-37.42	0	0.2	17.16	16.86	15.04	10.75	14.305625	0.078496667	0.129479039	0.03236976	0.247471468
963	2009-06-21 01:00	1	428.35	433.6	453.6	462.7	0.567693809	-0.001003973	1175	1411	1447	1505	1315	1343	0.336219331	0.930164344	0.003156526	-3.24	3.24	0	-37.42	0	0.2	17.05	16.75	14.99	10.76	14.255625	0.072226295	0.119136157	0.029784039	0.246926915
964	2009-06-21 01:30	1.5	431.15	433.4	460.7	465.2	0.571356369	0.00366256	1174	1437	1478	1550	1339	1362	0.343608887	0.940567325	0.010402981	-3.21	3.21	0	-37.42	0	0.2	16.97	16.65	14.94	10.76	14.208125	0.069775505	0.115093617	0.028773404	0.246409589
965	2009-06-21 02:00	2	416.85	417.15	421.55	424.5	0.552674964	-0.018681405	1143	1386	1391	1493	1369	1407	0.328866906	0.897080615	-0.04348671	-3.4	3.4	0	-37.46	0	1.0815	16.94	16.59	14.93	10.78	14.195625	0.074672739	0.123171528	0.030792882	0.246273451
966	2009-06-21 02:30	2.5	420	423.05	443.3	450.97	0.557372634	0.00469767	600.3	699.5	729	873	1080	1161	0.180435862	0.751442849	-0.145637766	-3.16	3.16	0	-37.46	0	0.2	16.88	16.49	14.86	10.77	14.14	0.267775393	0.441691369	0.110422842	0.245667636
967	2009-06-21 03:00	3	438.37	448.3	480.3	530.25	0.582215899	0.024843265	866	1068	1115	1095	1234	1319	0.251878347	0.86556622	0.114123371	-3.15	3.15	0	-37.48	0	0.2	16.82	16.42	14.82	10.77	14.104375	0.12350639	0.20372188	0.05093047	0.245279642
968	2009-06-21 03:30	3.5	447.2	455.1	529.85	533.75	0.594452749	0.01223685	1045	1256	1282	1287	1331	1388	0.294558395	0.933564589	0.067998369	-3.13	3.13	0	-37.46	0	0.2	16.69	16.35	14.77	10.77	14.05625	0.091520456	0.150961577	0.037740394	0.244755509
969	2009-06-21 04:00	4	462.25	519.15	563.2	637.15	0.615112917	0.020660168	1143	1370	1385	1418	1390	1424	0.321892559	1.023336431	0.089771842	-3.11	3.11	0	-37.47	0	0.2	16.52	16.26	14.72	10.79	14.005625	0.089633586	0.147849213	0.036962303	0.244204149
970	2009-06-21 04:30	4.5	520.25	546.8	569.85	587.85	0.692512302	0.077399386	1207	1454	1461	1520	1419	1446	0.341812137	1.080880484	0.057544053	-6.74	3.09	-3.66	-37.47	0	0.2	16.39	16.17	14.68	10.79	13.9575	0.075369222	0.124320366	0.031080091	0.243680017
971	2009-06-21 05:00	5	468.25	466.85	466.9	485.2	0.621666913	-0.07084539	1263	1506	1505	1593	1477	1490	0.355054123	0.990871284	-0.0900092	-3.56	3.06	-0.49	-37.47	0	0.2	16.39	16.09	14.64	10.8	13.930625	0.063242412	0.10431738	0.026079345	0.24338732
972	2009-06-21 05:30	5.5	436.7	436.5	436.1	443.5	0.578088907	-0.043578006	1253	1517	1519	1641	1475	1516	0.360261988	0.95322644	-0.037644844	-0.37	3.05	2.68	-37.48	0	0.2	16.55	16.04	14.6	10.79	13.923125	0.059862982	0.098743062	0.024685766	0.243305637
973	2009-06-21 06:00	6	415.75	416.8	416.65	418	0.549224012	-0.028864895	1120	1385	1405	1523	1376	1477	0.331643459	0.894598841	-0.058627599	-0.2	3.04	2.85	-37.49	0	0.625	16.85	16.06	14.59	10.81	13.966875	0.06616504	0.10913821	0.027284552	0.243782121
974	2009-06-21 06:30	6.5	415.7	415.1	414.25	416.25	0.547872122	-0.00135189	623.3	730	742	932	1094	1185	0.188260778	0.738807084	-0.155791757	1	3.05	4.05	-37.5	0	0.70833	17.21	16.13	14.57	10.81	14.0175	0.202802285	0.334519233	0.083629808	0.244333481
975	2009-06-21 07:00	7	415.45	415.53	416.05	415.75	0.547233903	-0.00063822	577.2	635.9	608	775	964	1036	0.159004183	0.709083427	-0.029723657	0.89	3.08	3.96	-37.48	0	1.0065	17.59	16.27	14.56	10.82	14.090625	0.289068974	0.476814803	0.119203701	0.24512989
976	2009-06-21 07:30	7.5	413.15	412.2	411.57	413.35	0.542995017	-0.004238886	523.5	575.3	536.8	678.6	850	978	0.14091089	0.684524005	-0.024559422	1.03	3.1	4.14	-37.49	0	1.144	17.83	16.41	14.54	10.81	14.13625	0.393214373	0.648601028	0.162150257	0.245626794
977	2009-06-21 08:00	8	409.8	409.2	408.05	411	0.53766377	-0.005331247	534.5	591	568.3	687.6	833	827	0.144947704	0.683651348	-0.000872657	1.79	3.13	4.92	-37.5	0	1.275	18.03	16.56	14.52	10.79	14.175625	0.357234279	0.589252419	0.147313105	0.24605563
978	2009-06-21 08:30	8.5	402.65	401.25	398.95	399.65	0.526397145	-0.011266625	610.2	650.7	666	767	763	679.1	0.163919727	0.691121233	0.007469885	6.72	3.17	9.88	-37.54	0	1.4065	18.46	16.75	14.54	10.8	14.275625	0.261325496	0.431052365	0.107763091	0.247144736
979	2009-06-21 09:00	9	396.35	395.1	394.6	391.95	0.516029437	-0.010367708	545.2	585.5	608.9	721	589.4	539.4	0.150900799	0.667015448	-0.024105785	6.18	3.2	9.38	-37.58	0	1.494	19.25	17.09	14.59	10.81	14.46	0.335927428	0.554107098	0.138526775	0.249152776
980	2009-06-21 09:30	9.5	393.3	391.7	390.35	393.47	0.511227732	-0.004801705	525.6	553.8	570.1	677.5	502.1	486.1	0.142180755	0.652960237	-0.014055211	6.58	3.26	9.83	-37.64	0.23	2.056	20	17.59	14.66	10.8	14.670625	0.405771453	0.669313737	0.167328434	0.251446706
981	2009-06-21 10:00	10	392.23	392.85	390.85	387.75	0.511530889	0.000303158	476.7	521.5	507.7	622.1	502.6	493.5	0.129670142	0.641861021	-0.011099216	5.57	3.34	8.91	-37.61	0.44	1.6293	20.39	18.09	14.77	10.8	14.854375	0.494505706	0.815679515	0.203919879	0.253447938
982	2009-06-21 10:30	10.5	390.3	388.1	382.85	385.2	0.50609613	-0.00543476	548.6	574.7	595.1	694.9	550.4	521.5	0.146875348	0.650636681	0.00877566	6.01	3.44	9.45	-37.69	0	1.725	21.08	18.48	14.88	10.8	15.055	0.374544064	0.617804642	0.154451161	0.255632958
983	2009-06-21 11:00	11	388.85	388.3	387	385.63	0.505915862	-0.000180267	535	601.3	630.7	761	548.8	503.8	0.155932299	0.662957932	0.012321251	3.79	3.54	7.32	-37.67	0.29	1.738	21.98	18.99	15.02	10.8	15.315625	0.333425166	0.549979655	0.137494914	0.258471441
984	2009-06-21 11:30	11.5	386.8	385.9	382.95	381.2	0.501333661	-0.004582201	563.6	594.6	626.9	746	519	519.1	0.15487419	0.65606051	-0.006897422	7.49	3.68	11.17	-37.68	0	1.4087	22.14	19.46	15.17	10.8	15.48	0.359391398	0.592810553	0.148202638	0.260261659
985	2009-06-21 12:00	12	386.55	385.4	384.4	382.25	0.498178562	-0.003155099	556.7	642.2	675.8	804	576.3	540.9	0.165144357	0.663156865	0.007096354	7.35	3.81	11.16	-37.71	0	1.1505	23.12	19.97	15.38	10.82	15.783125	0.303007556	0.499806278	0.12495157	0.263563012
986	2009-06-21 12:30	12.5	385.7	384.8	382.4	380.4	0.496421976	-0.001756586	493.1	565.1	591.5	732	511.7	488.7	0.147430837	0.642560957	-0.020595908	7.01	3.96	10.98	-37.65	0	2.4935	23.95	20.59	15.59	10.82	16.081875	0.4326926	0.713719752	0.178429938	0.266816717
987	2009-06-21 13:00	13	384.6	385.1	383.05	381.1	0.495747077	-0.000674899	470.4	550.5	561.4	695.8	481.6	476.5	0.140574274	0.636625147	-0.00593581	5.58	4.13	9.71	-37.6	0	1.6	24.05	21.15	15.82	10.82	16.285625	0.493077654	0.813323966	0.203330991	0.269035771
988	2009-06-21 13:30	13.5	386.2	384.3	383.8	384.2	0.498587632	0.002840555	534.4	562	575.4	702	501.6	483.9	0.144541834	0.643425344	0.006800197	2.92	4.23	7.16	-37.59	0	1.869	23.53	21.42	16.05	10.85	16.366875	0.491641491	0.810955037	0.202738759	0.26992067
989	2009-06-21 14:00	14	385.9	384.75	381.85	385.9	0.497923976	-0.000663655	552.6	584.8	596.8	729	530.5	494.2	0.149944074	0.648366429	0.004941085	5.99	4.27	10.26	-37.64	0	2.8435	23.03	21.46	16.3	10.85	16.405625	0.450993313	0.743906495	0.185976624	0.270342699
990	2009-06-21 14:30	14.5	386.2	385.4	383.8	384.43	0.498097582	0.000173605	531.4	530.6	553.8	668.4	501.8	484.8	0.138593442	0.637452401	-0.010914028	2.42	4.29	6.71	-37.66	0	1.956	23.12	21.47	16.56	10.85	16.51625	0.607457689	1.001992064	0.250498016	0.271547522
991	2009-06-21 15:00	15	385.37	383.9	383.6	385.05	0.496257154	-0.001840427	487.8	532	545	659	516.9	497.7	0.135764429	0.631425212	-0.006027189	4.42	4.32	8.74	-37.66	0	2.0043	23.12	21.52	16.75	10.85	16.596875	0.609173573	1.004822388	0.251205597	0.272425614
992	2009-06-21 15:30	15.5	385.3	385.1	384.35	381.95	0.495533229	-0.000723925	506.5	541.3	550.5	668.9	516	482.1	0.137927076	0.633964106	0.002538893	5.08	4.31	9.39	-37.7	0	1.613	23.35	21.65	16.95	10.86	16.728125	0.555905262	0.916957133	0.229239283	0.273855066
993	2009-06-21 16:00	16	386.25	385.65	384.4	382.15	0.495891233	0.000358004	530	534.8	555.2	670.6	488.9	472.9	0.138869459	0.635262714	0.001298608	5.28	4.35	9.63	-37.71	0	2.4185	23.72	21.78	17.11	10.86	16.85875	0.583205021	0.961987664	0.240496916	0.275277711
994	2009-06-21 16:30	16.5	386.7	386.75	386.55	384.65	0.497236555	0.001345322	496.4	527.9	531.1	668.9	511.5	484.1	0.135623208	0.634189639	-0.001073074	2.05	4.39	6.43	-37.74	0	2.0815	23.86	21.9	17.23	10.88	16.95	0.624469797	1.030053273	0.257513318	0.276271521
995	2009-06-21 17:00	17	387.7	387.75	387.55	391.75	0.500827516	0.003590961	544.2	561.5	590.2	713	516	494.6	0.146714532	0.650655928	0.016466289	-0.04	4.43	4.38	-37.71	0	1.3315	23.26	21.92	17.34	10.88	16.92	0.543140655	0.895902111	0.223975528	0.275944789
996	2009-06-21 17:30	17.5	385.85	385.7	385.75	383.95	0.498235529	-0.002591987	601.6	606.1	607.9	775	597.5	602.9	0.157032724	0.658534665	0.007878738	1.48	4.45	5.92	-37.74	0	2.4185	22.68	21.83	17.49	10.9	16.893125	0.42752798	0.705200792	0.176300198	0.275652091
997	2009-06-21 18:00	18	386.15	385.5	385.4	387.03	0.498218396	-1.71E-05	457.6	498.1	470.8	636.3	532.9	553	0.125923154	0.624514555	-0.03402011	0.87	4.43	5.31	-37.74	0	1.944	22.51	21.74	17.65	10.91	16.918125	0.828104053	1.36594483	0.341486207	0.275924368
998	2009-06-21 18:30	18.5	387.77	388.15	388.95	389.45	0.499086647	0.000868251	454.3	492.5	465.2	619.5	538.6	541.4	0.126213167	0.627141184	0.002626629	-0.34	4.58	4.24	-38.48	0	1.0127	22.85	21.98	18.34	11.38	17.41125	0.917563523	1.513506842	0.37837671	0.281295023
999	2009-06-21 19:00	19	390.65	391.23	391.2	398.45	0.509825594	0.010738947	584.5	588.5	592.2	704	635.7	613.4	0.148242345	0.662226707	0.035085524	-0.76	4.39	3.63	-37.83	0	0.2	21.98	21.44	17.77	10.95	16.853125	0.491785231	0.811192133	0.202798033	0.275216449
1000	2009-06-21 19:30	19.5	401.5	412.15	421.77	445.4	0.524045584	0.014219991	790	806	787	914	825	840	0.196084462	0.74186494	0.079638233	-2.31	4.36	2.05	-37.83	0	0.2	21.71	21.2	17.71	10.97	16.758125	0.260926539	0.430394291	0.107598573	0.274181798
1001	2009-06-21 20:00	20	398.35	402.3	405	431	0.519823244	-0.004222341	911	956	952	1084	962	971	0.232779043	0.768402512	0.026537572	-3.42	3.42	0	-37.83	0	0.9755	21.27	20.94	17.65	10.98	16.635	0.14082967	0.232296363	0.058074091	0.272840836
1002	2009-06-21 20:30	20.5	403.2	407.2	438.2	432.35	0.526869575	0.007046332	949	1005	1077	1199	999	992	0.255337464	0.806595931	0.038193419	-4.26	4.26	0	-37.83	0	0.5875	20.8	20.68	17.61	10.99	16.515625	0.160829661	0.265286039	0.06632151	0.271540715
1003	2009-06-21 21:00	21	417.15	428.55	473.15	509.5	0.546746318	0.019876742	1041	1059	1142	1274	1023	1013	0.27207044	0.858956136	0.052360205	-4.19	4.19	0	-37.82	0	0.2	20.31	20.4	17.52	11	16.37125	0.165268217	0.272607368	0.068151842	0.269968318
1004	2009-06-21 21:30	21.5	407.15	408.85	409.25	421.2	0.533172495	-0.013573823	1139	1219	1254	1392	1071	1072	0.299644588	0.849094287	-0.009861849	-3.94	3.94	0	-37.83	0	1.144	19.76	20.08	17.45	11.05	16.231875	0.106889482	0.176312547	0.044078137	0.268450376
1005	2009-06-21 22:00	22	416.53	414.85	431	453.4	0.546914461	0.013741966	1139	1090	1210	1328	965	791	0.286106777	0.852271546	0.00317726	-4.01	4.01	0	-37.82	0	0.3	19.36	19.75	17.37	11.05	16.09	0.136071463	0.224447773	0.056111943	0.266905207
1006	2009-06-21 22:30	22.5	427.6	439.83	530.65	616.2	0.564046586	0.017132125	1160	1105	1177	1355	987	867	0.287995609	0.914428738	0.062157192	-3.93	3.93	0	-37.81	0	0.2	18.94	19.44	17.26	11.07	15.944375	0.174914194	0.288518258	0.072129564	0.265319196
1007	2009-06-21 23:00	23	428.25	442	511.7	560.3	0.565365759	0.001319173	1163	1208	1230	1409	1038	982	0.300605212	0.92064261	0.006213872	-3.84	3.84	0	-37.82	0	0.206	18.32	19.09	17.12	11.06	15.745625	0.129083146	0.212920654	0.053230163	0.263154597
1008	2009-06-21 23:30	23.5	425.6	446.85	511.05	548.7	0.562772983	-0.002592776	1145	1246	1240	1388	1045	1008	0.300355201	0.921953171	0.001310561	-3.74	3.74	0	-37.8	0	0.2	17.74	18.73	16.98	11.05	15.55	0.116583665	0.192302953	0.048075738	0.261024033
1009	2009-06-22	0	412.65	423.95	459.15	487.65	0.544438394	-0.018334589	1127	1247	1236	1361	1054	1009	0.297009078	0.8801193	-0.041833871	-2.41	2.41	0	-37.81	0	0.2	17.29	18.4	16.88	11.07	15.400625	0.068722109	0.113356056	0.028339014	0.259397181
1010	2009-06-22 00:30	0.5	417.4	423.95	434.75	458.7	0.550717836	0.006279442	1089	1249	1253	1312	1037	1001	0.292693705	0.868043065	-0.012076235	-3.55	3.55	0	-37.82	0	0.206	17.01	18.08	16.76	11.08	15.26375	0.096827984	0.159716262	0.039929066	0.257906467
1011	2009-06-22 01:00	1	416.65	420.55	424.65	450.07	0.549892099	-0.000825737	1047	1243	1267	1289	1004	992	0.290167583	0.859284842	-0.008758223	-3.46	3.46	0	-37.82	0	0.3685	16.82	17.79	16.63	11.09	15.14	0.09383417	0.154778012	0.038694503	0.256558698
1012	2009-06-22 01:30	1.5	411.3	415.05	418.75	438.8	0.543053931	-0.006838168	1016	1223	1262	1242	998	991	0.283894574	0.844947511	-0.014337332	-2.26	2.26	0	-37.81	0	0.721	16.64	17.54	16.52	11.08	15.02625	0.061891992	0.102089884	0.025522471	0.25531984
1013	2009-06-22 02:00	2	408.95	410.8	411.05	416.6	0.539898102	-0.003155829	918	1117	1170	1137	951	971	0.260576071	0.812663592	-0.032283918	-2.32	2.32	0	-37.83	0	0.8815	16.51	17.33	16.42	11.11	14.9425	0.071037099	0.117174597	0.029293649	0.254407713
1014	2009-06-22 02:30	2.5	409.05	411.1	414.3	418.7	0.540460657	0.000562555	721	817	862	961	865	880	0.20471021	0.754849596	-0.057813996	-2.66	2.66	0	-37.83	0	0.763	16.4	17.12	16.32	11.11	14.851875	0.143352136	0.236457132	0.059114283	0.253420711
1015	2009-06-22 03:00	3	412.45	415.4	425.2	437.5	0.545826127	0.005365471	722	801	847	940	867	887	0.201254103	0.760496828	0.005647232	-3.16	3.16	0	-37.83	0	0.256	16.26	16.93	16.2	11.12	14.756875	0.186693175	0.307947505	0.076986876	0.25238606
1016	2009-06-22 03:30	3.5	413.5	416.05	420.35	438.55	0.547911763	0.002085636	807	923	991	1007	944	938	0.225177369	0.786097482	0.025600654	-2.1	2.1	0	-37.82	0	0.719	16.02	16.75	16.08	11.12	14.648125	0.093068053	0.153514314	0.038378578	0.251201657
1017	2009-06-22 04:00	4	413.1	415.6	420.8	438.55	0.547290998	-0.000620765	855	1002	1041	1038	963	973	0.236143185	0.797548884	0.011451402	-1.65	1.65	0	-37.82	0	0.7565	15.78	16.56	15.96	11.13	14.540625	0.062786089	0.103564683	0.025891171	0.250030868
1018	2009-06-22 04:30	4.5	416.6	418.3	422.5	435.6	0.551528993	0.004237995	794	953	1004	989	957	973	0.225203464	0.788131222	-0.009417663	-0.82	3	2.17	-37.83	0	0.2685	15.6	16.37	15.85	11.13	14.44125	0.124243693	0.20493805	0.051234513	0.248948568
1019	2009-06-22 05:00	5	411.53	412.1	412.5	414.85	0.542933379	-0.008595614	833	1022	1089	1029	977	986	0.238860005	0.790685586	0.002554364	-0.23	2.94	2.71	-37.84	0	0.921	15.56	16.22	15.75	11.15	14.376875	0.103453456	0.170644876	0.042661219	0.248247456
1020	2009-06-22 05:30	5.5	406.4	407.17	408.8	409.95	0.534170889	-0.00876249	734	849	868	943	891	895	0.20520532	0.746914374	-0.043771212	1.33	2.89	4.21	-37.83	0	1.7065	15.8	16.08	15.65	11.14	14.34	0.1399208	0.230797195	0.057699299	0.247845848
1021	2009-06-22 06:00	6	400.9	400.4	400.8	401.7	0.525187913	-0.008982976	535.2	600.7	574	749	707	658.4	0.150453853	0.677818125	-0.069096249	1.48	2.84	4.32	-37.84	0	2.2315	16.28	16.04	15.56	11.12	14.3525	0.300065426	0.494953281	0.12373832	0.247981986
1022	2009-06-22 06:30	6.5	397	396.35	395.5	397.35	0.51848681	-0.006701103	454.2	501.2	460.6	601	543.5	524.5	0.122440679	0.640913076	-0.036905049	3.83	2.82	6.65	-37.86	0	2.013	16.81	16.13	15.48	11.11	14.4025	0.555731115	0.916669881	0.22916747	0.24852654
1023	2009-06-22 07:00	7	393.6	393.15	392.2	393.5	0.512516392	-0.005970418	445.9	484.6	441.5	551.5	497.2	487	0.115618512	0.627925451	-0.012987625	4.55	2.82	7.37	-37.89	0	2.406	17.37	16.37	15.42	11.11	14.495	0.61879131	1.020686698	0.255171674	0.249533963
1024	2009-06-22 07:30	7.5	391.5	391	390.1	391.45	0.508986338	-0.003530053	455.6	472.3	464.1	544.4	466.9	470.8	0.116442039	0.625261112	-0.00266434	4.9	2.83	7.74	-37.93	0	3.431	17.94	16.77	15.43	11.11	14.645	0.684007332	1.128259517	0.282064879	0.251167622
1025	2009-06-22 08:00	8	391	390.25	390.05	390.43	0.507749416	-0.001236923	444.8	463.2	442.6	517.3	447.1	453.4	0.111659113	0.618807715	-0.006453397	5.63	2.86	8.49	-37.96	0	3.712	18.44	17.3	15.56	11.13	14.861875	0.7570704	1.248775918	0.31219398	0.253529621
1026	2009-06-22 08:30	8.5	389.37	389.25	389.05	389.1	0.504781623	-0.002967793	428.1	448.8	433.2	490.9	428.1	445.2	0.107486157	0.611730884	-0.007076831	6.8	2.9	9.7	-37.95	0	2.796	19.02	17.8	15.77	11.12	15.10375	0.914458854	1.508385738	0.377096434	0.256163897
1027	2009-06-22 09:00	9	388.85	388	388.8	387.95	0.503167414	-0.001614209	438.5	472.2	446.3	529.2	453.5	461.8	0.115564688	0.617737196	0.006006312	5.63	2.96	8.59	-38	0	2.2875	19.66	18.28	16	11.12	15.36	0.680105565	1.121823613	0.280455903	0.258954732
1028	2009-06-22 09:30	9.5	389.05	387.45	387.43	385.3	0.502249957	-0.000917456	439.3	462.4	440.3	514.9	439.9	463.8	0.11336062	0.613458057	-0.004279139	6.62	3.05	9.67	-38.03	0	3.687	20.27	18.78	16.25	11.14	15.63	0.753813736	1.243404101	0.310851025	0.261895318
1029	2009-06-22 10:00	10	388.05	387	384.85	384.6	0.500223012	-0.002026946	427.3	454.4	435.5	507.9	440.8	461.3	0.111608625	0.609371525	-0.004086532	6.82	3.15	9.98	-38.05	0	2.2005	20.86	19.31	16.56	11.14	15.919375	0.843352745	1.391097312	0.347774328	0.26504692
1030	2009-06-22 10:30	10.5	386.5	385.05	385.1	382.4	0.496871222	-0.00335179	433.4	464.6	437.9	523.8	444.7	465	0.113760157	0.608405539	-0.000965986	5.95	3.28	9.23	-38.14	0	2.594	21.37	19.86	16.87	11.14	16.2025	0.76152252	1.256119621	0.314029905	0.268130452
1031	2009-06-22 11:00	11	385.8	385.65	383.17	381.3	0.495468673	-0.001402548	437	453.1	441.3	517.6	441.3	460.8	0.113038208	0.606864696	-0.001540843	6.68	3.4	10.08	-38.26	0	3.9435	21.99	20.41	17.22	11.16	16.520625	0.883628538	1.457531609	0.364382902	0.271595171
1032	2009-06-22 11:30	11.5	385.1	384.35	383.1	381.55	0.493936963	-0.001531711	426.6	450.4	446.2	516.8	430.8	454.6	0.112813533	0.604946574	-0.001918121	5.77	3.53	9.29	-38.28	0	2.2875	22.52	20.92	17.59	11.17	16.824375	0.958679349	1.581326762	0.39533169	0.274903331
1033	2009-06-22 12:00	12	384.95	384	383.4	381.9	0.492953181	-0.000983782	430.5	470.2	447.6	529.5	455.3	453.8	0.114918231	0.606029319	0.001082745	5.49	3.69	9.18	-38.32	0	3.1495	22.67	21.33	17.94	11.18	17.054375	0.8105883	1.337052867	0.334263217	0.277408275
1034	2009-06-22 12:30	12.5	384.9	384.05	383.8	380.65	0.492283486	-0.000669695	413.1	459.5	434.3	515.4	441.3	456.1	0.111600146	0.601843472	-0.004185847	5.09	3.81	8.9	-38.34	0	2.0815	23.03	21.68	18.29	11.2	17.3025	0.920987122	1.519154015	0.379788504	0.28011062
1035	2009-06-22 13:00	13	385.05	383.3	382.35	380.27	0.491715044	-0.000568443	441.8	472.4	466.7	537.6	458.1	453.9	0.117377662	0.60662915	0.004785678	5.13	3.94	9.08	-38.29	0	3.006	23.67	22.02	18.58	11.21	17.558125	0.829849771	1.368824364	0.342206091	0.282894648
1036	2009-06-22 13:30	13.5	383.5	384.25	382.3	379.55	0.489856087	-0.001858956	435.5	485.6	467.7	557.8	452.8	457.6	0.119607115	0.608918257	0.002289108	4.35	4.09	8.44	-38.31	0	1.6127	23.88	22.35	18.83	11.22	17.743125	0.758951447	1.251878675	0.312969669	0.284909494
1037	2009-06-22 14:00	14	382.2	381.4	381.15	379.2	0.488246196	-0.001609892	478.1	514	507.7	618.9	476.7	473	0.130613278	0.618415808	0.009497551	4.35	4.24	8.59	-38.27	0	1.7565	24.57	22.58	18.93	11.24	17.91625	0.635304692	1.047925265	0.261981316	0.286795009
1038	2009-06-22 14:30	14.5	382.3	381.8	380.67	379.5	0.488847508	0.000601312	469.9	548.2	544.8	690.9	500.8	468.4	0.141103619	0.629364186	0.010948378	4.46	4.38	8.83	-38.26	0	2.544	25.09	22.83	18.98	11.25	18.05	0.534470727	0.881601198	0.2204003	0.288251689
1039	2009-06-22 15:00	15	382	380.85	379.25	378.9	0.488555405	-0.000292103	463	556.8	578.8	723	482.3	459.2	0.146711429	0.633981306	0.004617119	4.86	4.5	9.36	-38.32	0	2.731	25.17	23	18.98	11.27	18.098125	0.524448475	0.865069649	0.216267412	0.288775821
1040	2009-06-22 15:30	15.5	235.05	246.25	379.85	233.45	0.300623938	-0.187931466	475.5	507.2	504.3	667.7	498.4	477.5	0.134167938	0.483748102	-0.150233204	3.89	4.6	8.5	-38.32	0	1.8	25.18	23.01	18.9	11.28	18.074375	0.358850634	0.591918571	0.147979643	0.288517159
1041	2009-06-22 16:00	16	235.15	235.25	234.9	233.5	0.300610421	-1.35E-05	480.5	512.4	511.2	669.5	524.4	493.2	0.135194018	0.439549711	-0.044198391	3.46	4.63	8.09	-38.34	0	1.975	24.91	22.97	18.83	11.3	18.013125	0.354734992	0.585129883	0.146282471	0.287850081
1042	2009-06-22 16:30	16.5	235.35	235.05	234.4	281.77	0.300972493	0.000362071	501.6	538.9	545.1	714	530.1	489.4	0.143722724	0.451310055	0.011760343	2.73	4.65	7.38	-38.37	0	2.2065	24.59	22.84	18.73	11.31	17.914375	0.384772887	0.634676928	0.158669232	0.286774589
1043	2009-06-22 17:00	17	284.4	235.1	234.65	344.15	0.363469545	0.062497052	509.6	515.6	522.4	689.7	559.5	500.6	0.139414381	0.467818188	0.016508133	2.42	4.66	7.08	-38.46	0	1.892	24.16	22.66	18.63	11.34	17.79875	0.569757856	0.939806773	0.234951693	0.28551531
1044	2009-06-22 17:30	17.5	381.35	381.03	270.65	270.6	0.488608863	0.125139318	537.2	518.9	522.5	676.7	610.6	546.4	0.138962975	0.593390965	0.125572778	1.22	4.65	5.87	-38.44	0	1.1565	23.77	22.45	18.53	11.33	17.67	0.398522176	0.657356167	0.164339042	0.284113085
1045	2009-06-22 18:00	18	381.85	381.9	380.77	380.75	0.490200038	0.001591175	567.2	525.4	528.9	706	660.5	565	0.143766942	0.63667231	0.043281345	0.44	4.63	5.07	-38.47	0	1.588	23.33	22.22	18.43	11.36	17.54375	0.666721515	1.099746828	0.274936707	0.282738089
1046	2009-06-22 18:30	18.5	382.4	382.7	383.05	382.4	0.488073943	-0.002126095	588	536.6	544.5	701	737	631	0.148933841	0.641562569	0.004890259	-1.01	4.67	3.66	-39.32	0	1.95	23.51	22.03	17.98	11.45	17.39	0.635877836	1.048870658	0.262217664	0.281063588
1047	2009-06-22 19:00	19	384.5	384.7	386.45	385.7	0.497074912	0.009000969	620.6	548.5	566.6	740	794	642.7	0.15229019	0.654736533	0.013173964	-1.11	4.51	3.4	-38.48	0	1.919	22.22	21.7	18.23	11.41	17.248125	0.581919456	0.959867144	0.239966786	0.279518418
1048	2009-06-22 19:30	19.5	388.9	392.1	400.25	403.1	0.505598654	0.008523742	667.6	585.2	597.4	805	828	662	0.163642391	0.681488722	0.026752189	-4.44	4.44	0	-38.48	0	0.512	21.55	21.37	18.14	11.41	17.06875	0.526307639	0.868136312	0.217034078	0.277564834
1049	2009-06-22 20:00	20	401.15	412.6	435	461.43	0.524195465	0.01859681	828	778	770	983	925	848	0.205407653	0.758835738	0.077347016	-4.35	4.35	0	-38.53	0	0.456	20.85	21.02	18.07	11.44	16.89875	0.301887645	0.497959002	0.12448975	0.275713354
1050	2009-06-22 20:30	20.5	402.87	406.05	421.9	493.8	0.527446051	0.003250586	957	964	963	1177	967	913	0.248915665	0.800884865	0.042049128	-4.25	4.25	0	-38.53	0	0.42933	20.09	20.65	17.98	11.47	16.71	0.198902677	0.32808689	0.082021722	0.273657666
1051	2009-06-22 21:00	21	415.1	426.13	450.7	517.5	0.545132033	0.017685983	1024	1061	1069	1263	966	917	0.270667443	0.852132166	0.0512473	-4.14	4.14	0	-38.51	0	0.2	19.38	20.24	17.86	11.47	16.499375	0.167512327	0.276308993	0.069077248	0.271363736
1052	2009-06-22 21:30	21.5	429.2	504.3	614.97	700.3	0.569001541	0.023869508	1024	1145	1145	1262	983	927	0.27996355	0.976200996	0.12406883	-4.02	4.02	0	-38.51	0	0.2	18.61	19.78	17.7	11.45	16.250625	0.202930681	0.33473102	0.083682755	0.268654584
1053	2009-06-22 22:00	22	439.1	473.3	696.2	728.25	0.585201098	0.016199557	1017	1177	1169	1216	1009	959	0.278542734	0.987494273	0.011293277	-3.89	3.89	0	-38.51	0	0.206	17.85	19.33	17.57	11.47	16.02875	0.19574356	0.322875975	0.080718994	0.266238129
1054	2009-06-22 22:30	22.5	475.15	489.2	691.6	799	0.633454247	0.048253149	1037	1214	1191	1204	1080	1020	0.281359872	1.017151069	0.029656796	-3.76	3.76	0	-38.54	0	0.2	17.16	18.89	17.43	11.47	15.8075	0.207019419	0.341475331	0.085368833	0.263828482
1055	2009-06-22 23:00	23	488.8	511.1	635.8	769.5	0.652251104	0.018796857	1073	1241	1228	1213	1122	1061	0.287099084	1.02476353	0.007612461	-3.63	3.63	0	-38.58	0	0.2	16.54	18.45	17.29	11.49	15.60125	0.174289686	0.287488142	0.071872035	0.2615822
1056	2009-06-22 23:30	23.5	473.25	524.05	735.35	794.33	0.632483547	-0.019767557	1089	1272	1234	1229	1141	1078	0.290964966	1.062162393	0.037398863	-3.51	3.51	0	-38.58	0	0.2	16.01	18.03	17.14	11.5	15.403125	0.166109756	0.273995473	0.068498868	0.259424409
1057	2009-06-23	0	506.43	519.05	781.5	847	0.67748062	0.044997074	1091	1271	1256	1222	1129	1057	0.292380625	1.090097487	0.027935094	-3.39	3.39	0	-38.57	0	0.2	15.53	17.63	16.98	11.51	15.21125	0.182258531	0.300632628	0.075158157	0.257334686
1058	2009-06-23 00:30	0.5	520.7	536.33	828.5	908.5	0.698048639	0.020568018	1095	1285	1252	1226	1159	1101	0.293560258	1.125976158	0.03587867	-3.28	3.28	0	-38.58	0	0.2	15.05	17.24	16.82	11.51	15.018125	0.20092791	0.331427481	0.08285687	0.25523135
1059	2009-06-23 01:00	1	512.8	596.65	783	820	0.689024161	-0.009024478	1125	1306	1279	1237	1194	1141	0.298218339	1.148493024	0.022516867	-3.17	3.17	0	-38.58	0	0.4125	14.58	16.87	16.65	11.51	14.82625	0.146790201	0.242128167	0.060532042	0.253141627
1060	2009-06-23 01:30	1.5	483.15	517.75	755.5	845	0.647620209	-0.041403952	1123	1334	1317	1235	1223	1146	0.302091685	1.086136417	-0.062356607	-3.07	3.07	0	-38.59	0	0.2	14.19	16.52	16.5	11.53	14.661875	0.141465751	0.233345568	0.058336392	0.251351409
1061	2009-06-23 02:00	2	518.55	586.8	815	912.5	0.697604829	0.04998462	1096	1316	1289	1207	1195	1111	0.296295342	1.158728693	0.072592276	-2.97	2.97	0	-38.59	0	0.2	13.74	16.18	16.32	11.52	14.47125	0.168766032	0.278376961	0.06959424	0.2492753
1062	2009-06-23 02:30	2.5	491.35	605.45	782	830	0.661027908	-0.036576921	1105	1308	1263	1207	1199	1125	0.294221875	1.143713248	-0.015015445	-2.88	2.88	0	-38.59	0	0.2	13.32	15.83	16.15	11.53	14.2925	0.135585561	0.223646286	0.055911572	0.247328523
1063	2009-06-23 03:00	3	484.2	538.2	769.5	890	0.65008506	-0.010942848	1106	1317	1277	1208	1203	1132	0.29599846	1.101069401	-0.042643848	-2.79	2.79	0	-38.6	0	0.2	12.95	15.49	15.96	11.54	14.114375	0.148327122	0.244663295	0.061165824	0.245388552
1064	2009-06-23 03:30	3.5	478.17	495.8	762.5	834	0.640668267	-0.009416794	1093	1310	1269	1190	1182	1121	0.292924678	1.063147203	-0.037922198	-2.7	2.7	0	-38.59	0	0.2	12.64	15.19	15.79	11.52	13.949375	0.127295746	0.209972365	0.052493091	0.243591527
1065	2009-06-23 04:00	4	492.95	507.1	688.35	733.55	0.66030103	0.019632764	1086	1285	1240	1179	1175	1107	0.288314701	1.042693164	-0.020454039	-2.62	2.62	0	-38.59	0	0.2	12.42	14.9	15.62	11.51	13.800625	0.104980488	0.173163692	0.043290923	0.241971481
1066	2009-06-23 04:30	4.5	473.45	479.1	596.83	669.35	0.633378526	-0.026922504	1042	1267	1229	1139	1136	1071	0.281480891	0.978520467	-0.064172697	0.83	2.55	3.38	-38.6	0	0.2	12.25	14.65	15.45	11.5	13.665625	0.09338834	0.154042622	0.038510656	0.240501188
1067	2009-06-23 05:00	5	458.85	460.25	461.85	478.6	0.611021797	-0.022356729	984	1217	1164	1098	1067	1007	0.268415737	0.892497028	-0.086023439	-0.29	2.47	2.18	-38.64	0	0.2	12.28	14.42	15.3	11.5	13.57	0.071835534	0.118491602	0.029622901	0.23945973
1068	2009-06-23 05:30	5.5	448.15	446.9	445.6	447.7	0.59404852	-0.016973277	978	1132	1064	1132	1016	959	0.260799894	0.863038384	-0.029458644	1.44	2.4	3.85	-38.66	0	0.2	12.61	14.24	15.14	11.48	13.51125	0.074479061	0.12285206	0.030713015	0.23881988
1069	2009-06-23 06:00	6	420.35	418	415.4	424.95	0.553533716	-0.040514804	863	1121	1078	979	958	925	0.243108914	0.802138939	-0.060899444	3.43	2.34	5.78	-38.64	0	0.9435	13.26	14.16	15.01	11.49	13.531875	0.070955937	0.117040721	0.02926018	0.239044508
1070	2009-06-23 06:30	6.5	405.7	405.3	403.6	404.13	0.531032608	-0.022501108	563.8	708	667.9	679.7	818	819	0.159387702	0.69215635	-0.109982589	2.97	2.31	5.28	-38.71	0	1.6815	14.21	14.2	14.9	11.49	13.616875	0.15843563	0.261337121	0.06533428	0.239970249
1071	2009-06-23 07:00	7	399.07	400.25	398.65	396.65	0.519953318	-0.011079291	458.1	508.7	465.1	543	625.2	681.2	0.120607687	0.641416846	-0.050739504	6.04	2.3	8.35	-38.76	0	2.5167	15.21	14.39	14.77	11.48	13.725625	0.40878941	0.674291811	0.168572953	0.241154652
1072	2009-06-23 07:30	7.5	390.4	390.7	391.95	389	0.505712258	-0.01424106	433.5	467.6	424.3	497.3	519.8	612.9	0.110850381	0.617023814	-0.024393033	6.2	2.33	8.53	-38.75	0	2.575	16.31	14.72	14.62	11.43	13.853125	0.559370857	0.922673579	0.230668395	0.242543262
1073	2009-06-23 08:00	8	384.2	383.6	383.53	383.15	0.495912229	-0.009800029	421.1	457.8	401.3	476.5	487.6	589.8	0.10634951	0.601371043	-0.015652771	3.55	2.4	5.95	-38.89	0	2.3255	17.38	15.24	14.51	11.39	14.030625	0.589292186	0.972028348	0.243007087	0.244476426
1074	2009-06-23 08:30	8.5	379.05	379.45	379.9	380.35	0.487843646	-0.008068583	423.9	451.5	402.4	482.9	484.2	568.8	0.106834292	0.595038005	-0.006333038	5.75	2.51	8.25	-38.84	0	2.0505	18.27	15.87	14.44	11.35	14.22125	0.635735802	1.048636374	0.262159094	0.246552535
1075	2009-06-23 09:00	9	379.85	380.2	381.85	379.6	0.487741771	-0.000101875	410	444.2	391.1	470.6	461.3	519.5	0.104059412	0.592049889	-0.002988116	6.48	2.64	9.12	-38.88	0	3.575	19.23	16.69	14.51	11.32	14.511875	0.722562499	1.191855669	0.297963917	0.249717749
1076	2009-06-23 09:30	9.5	379.45	379.75	381.45	379.95	0.486624918	-0.001116853	408.5	442.2	399.6	484.1	442.7	460.9	0.10809665	0.594716916	0.002667027	5.58	2.81	8.38	-38.98	0	2.7625	19.85	17.55	14.73	11.31	14.83	0.794933857	1.311231104	0.327807776	0.253182469
1077	2009-06-23 10:00	10	378.35	380.1	380.25	378.97	0.484223398	-0.00240152	411.8	446.6	407.5	491	452.3	486.9	0.107149689	0.59192881	-0.002788106	5.91	2.99	8.9	-38.95	0	2.706	20.61	18.26	14.98	11.31	15.151875	0.791369973	1.305352532	0.326338133	0.256688029
1078	2009-06-23 10:30	10.5	382.65	378.35	376.65	379.1	0.488692392	0.004468994	438.2	475.6	459.2	543.3	487.8	505.3	0.120369631	0.604012915	0.012084105	5.26	3.19	8.45	-39.03	0	1.5375	21.59	18.89	15.24	11.31	15.49	0.618350845	1.019960157	0.254990039	0.26037057
1079	2009-06-23 11:00	11	383.5	382.25	381.25	379.65	0.488423883	-0.000268509	477.1	535.8	548.4	623.5	513.1	507.6	0.138258146	0.62535449	0.021341575	4.9	3.38	8.28	-39.09	0	2.5125	22.56	19.54	15.49	11.33	15.833125	0.425368942	0.701639492	0.175409873	0.264107565
1080	2009-06-23 11:30	11.5	384.35	383.75	382.55	380.37	0.488653082	0.000229199	452.6	492.8	505.6	600.4	476.7	476.4	0.130385412	0.617966947	-0.007387543	4.9	3.56	8.46	-39.17	0	2.4625	22.85	20.27	15.84	11.34	16.140625	0.605954622	0.999512778	0.249878194	0.267456567
1081	2009-06-23 12:00	12	384.4	383.95	382.45	380.05	0.488702078	4.90E-05	445.4	485.6	487	571.2	461.9	473.2	0.125536444	0.612918316	-0.005048631	5.09	3.74	8.83	-39.24	0	2.1167	23.3	20.8	16.22	11.37	16.448125	0.679580019	1.120956732	0.280239183	0.270805569
1082	2009-06-23 12:30	12.5	383.85	383.1	382.45	379.9	0.487822742	-0.000879336	460.1	496.3	514.1	618.4	467.9	474	0.133011547	0.619638177	0.006719861	3.76	3.94	7.69	-39.27	0	2.6125	23.9	21.24	16.53	11.35	16.715625	0.657967877	1.085307838	0.27132696	0.273718928
1083	2009-06-23 13:00	13	384.75	383.8	382.17	379.9	0.488173304	0.000350562	448.7	506.1	517.6	613.2	482	489.4	0.132684667	0.619262853	-0.000375323	3.74	4.08	7.81	-39.3	0	3.5935	24.18	21.69	16.86	11.35	16.95875	0.633904305	1.045615348	0.261403837	0.276366817
1084	2009-06-23 13:30	13.5	383.55	382.8	381.8	380.1	0.485978825	-0.002194479	434.7	475.9	479.7	570.6	465.6	467	0.124077539	0.608699703	-0.01056315	4.62	4.18	8.8	-39.24	0	1.7315	24.03	22.08	17.28	11.36	17.17375	0.838152944	1.382520321	0.34563008	0.278708396
1085	2009-06-23 14:00	14	383.6	383.35	381.55	380.9	0.485855517	-0.000123308	466	517.3	522.1	613	479	483.2	0.133864752	0.619145758	0.010446054	2.98	4.32	7.29	-39.12	0	2.188	24.33	22.28	17.6	11.35	17.365625	0.630231341	1.039556852	0.259889213	0.280798118
1086	2009-06-23 14:30	14.5	384.45	382.8	382.05	381.8	0.486536325	0.000680808	440.8	493.5	500.6	602.8	479.8	492.7	0.129633506	0.614308923	-0.004836834	3.54	4.44	7.98	-39.12	0	1.988	24.38	22.46	17.88	11.34	17.5075	0.77631323	1.280516668	0.320129167	0.282343288
1087	2009-06-23 15:00	15	383.8	382.45	381.65	380.93	0.485621955	-0.00091437	456.7	512.7	523.1	622.5	490.6	500.5	0.134436697	0.618940673	0.00463175	3.01	4.54	7.55	-39.15	0	0.6125	24.52	22.58	18.04	11.36	17.61375	0.683564599	1.127529235	0.281882309	0.283500463
1088	2009-06-23 15:30	15.5	383.23	382.8	381	379.85	0.484861679	-0.000760277	496.8	526.6	556.4	661.8	501.2	486.4	0.142529467	0.627496442	0.008555768	2.89	4.58	7.47	-39.22	0	0.76267	24.39	22.63	18.22	11.37	17.6775	0.62731573	1.034747596	0.258686899	0.284194768
1089	2009-06-23 16:00	16	382.5	382.47	381.4	379.8	0.484180652	-0.000681027	539.8	548.5	597.1	718	518.4	517.2	0.153228344	0.639180823	0.011684381	2.38	4.64	7.02	-39.22	0	1.175	24.48	22.6	18.28	11.4	17.715	0.55831261	0.920928017	0.230232004	0.284603183
1090	2009-06-23 16:30	16.5	382.95	383.1	381.93	380.4	0.484912016	0.000731364	542.2	581.4	606.5	761	549.3	514.3	0.159498897	0.646371417	0.007190593	1.81	4.71	6.52	-39.25	0	1.6875	24.53	22.54	18.27	11.41	17.709375	0.483087707	0.796845703	0.199211426	0.284541921
1091	2009-06-23 17:00	17	383.05	383.2	382.55	380.8	0.48583848	0.000926465	527.4	534.2	534.8	672.9	637	584.9	0.143312252	0.631198152	-0.015173265	1.1	4.73	5.84	-39.27	0	1.75	24.4	22.47	18.21	11.41	17.6575	0.625986253	1.032554644	0.258138661	0.283976947
1092	2009-06-23 17:30	17.5	383.25	383.45	382.4	381.95	0.48676686	0.00092838	541.6	526.9	535.8	675.7	664.5	599.4	0.143876603	0.633068247	0.001870096	0.4	4.75	5.15	-39.27	0	1.338	24.16	22.33	18.13	11.42	17.574375	0.667407195	1.100877848	0.275219462	0.283071628
1093	2009-06-23 18:00	18	383.9	383.65	383.3	382.35	0.48858904	0.001822181	567.2	519.6	527.1	643.5	784	726	0.14061012	0.632190971	-0.000877276	-0.31	4.72	4.42	-39.28	0	0.656	23.87	22.19	18.05	11.43	17.485	0.701241379	1.156686811	0.289171703	0.282098239
1094	2009-06-23 18:30	18.5	384	384.35	384.55	386.57	0.488893614	0.000304573	617.7	580.9	596.7	708	882	825	0.159827008	0.653772632	0.021581661	-1.43	5.45	4.03	-40.35	0	0.2	25.41	23.07	16.98	11.46	17.450625	0.585970265	0.966548891	0.241637223	0.281723859
1095	2009-06-23 19:00	19	389.57	392.2	404.45	426.35	0.50033462	0.011441006	684.1	690.3	696.1	811	964	939	0.179843873	0.694440493	0.040667861	-2.8	4.6	1.79	-39.33	0	0.2	23.04	21.83	17.9	11.46	17.266875	0.36835309	0.607592725	0.151898181	0.279722626
1096	2009-06-23 19:30	19.5	403.55	427.63	477.3	534.45	0.524704551	0.024369932	779	830	832	952	1015	991	0.212397366	0.788106976	0.093666483	-4.51	4.51	0	-39.34	0	0.2	22.3	21.56	17.83	11.51	17.113125	0.32876386	0.542290903	0.135572726	0.278048125
1097	2009-06-23 20:00	20	434.5	468.85	608.03	709.95	0.571494962	0.04679041	893	960	946	1099	1037	985	0.244463647	0.912474444	0.124367468	-4.41	4.41	0	-39.34	0	0.2	21.26	21.22	17.76	11.56	16.90875	0.394752342	0.651137884	0.162784471	0.275822264
1098	2009-06-23 20:30	20.5	476.1	465.6	701	764.5	0.628819256	0.057324294	997	1097	1050	1241	1085	1008	0.274854446	0.990519747	0.078045303	-4.28	4.28	0	-39.39	0	0.2	20.02	20.69	17.63	11.55	16.6025	0.294620661	0.485972224	0.121493056	0.272486876
1099	2009-06-23 21:00	21	465.75	487.95	816.5	798.5	0.618601381	-0.010217876	1064	1197	1145	1296	1132	1059	0.293474923	1.058600965	0.068081219	-4.13	4.13	0	-39.38	0	0.2	18.88	20.09	17.47	11.52	16.278125	0.237103664	0.391098828	0.097774707	0.268954088
1100	2009-06-23 21:30	21.5	494.15	565.55	795	866	0.659648797	0.041047416	1114	1258	1207	1331	1181	1111	0.305783735	1.130554032	0.071953066	-3.97	3.97	0	-39.39	0	0.2	17.94	19.5	17.34	11.52	16.00125	0.233513976	0.385177693	0.096294423	0.265938625
1101	2009-06-23 22:00	22	514.55	556.7	726.5	756.33	0.687609351	0.027960554	1154	1321	1283	1342	1211	1138	0.315796515	1.117994954	-0.012559077	-3.82	3.82	0	-39.39	0	0.2	17.19	18.95	17.2	11.52	15.751875	0.151611863	0.250081424	0.062520356	0.263222667
1102	2009-06-23 22:30	22.5	554.37	640.1	771.5	836.5	0.742840159	0.055230808	1177	1332	1280	1380	1218	1128	0.320928133	1.208783332	0.090788378	-3.67	3.67	0	-39.39	0	0.2	16.58	18.44	17.05	11.53	15.526875	0.167504112	0.276295442	0.069073861	0.260772178
1103	2009-06-23 23:00	23	530.5	642.5	818.5	911	0.713581273	-0.029258886	1144	1346	1302	1340	1191	1106	0.318463133	1.21933598	0.010552648	-3.54	3.54	0	-39.39	0	0.2	16.01	17.97	16.89	11.52	15.304375	0.186265102	0.307241405	0.076810351	0.258348916
1104	2009-06-23 23:30	23.5	535.5	575.6	880	948.5	0.719456021	0.005874748	1169	1328	1278	1350	1225	1149	0.318136788	1.199513256	-0.019822724	-3.41	3.41	0	-39.39	0	0.2	15.47	17.54	16.75	11.54	15.11	0.208407583	0.343765085	0.085941271	0.256231966
1105	2009-06-24	0	554.3	617.95	922.5	980	0.745339541	0.025883519	1185	1358	1310	1352	1267	1204	0.322641875	1.251981784	0.052468528	-3.29	3.29	0	-39.39	0	0.2	14.97	17.13	16.58	11.54	14.906875	0.201041432	0.331614733	0.082903683	0.254019719
1106	2009-06-24 00:30	0.5	582.55	668.55	930.5	985	0.785491152	0.040151611	1229	1394	1342	1381	1315	1239	0.330800134	1.307379073	0.055397288	-3.17	3.17	0	-39.39	0	0.2	14.51	16.73	16.42	11.55	14.7175	0.177279791	0.292420274	0.073105069	0.251957224
1107	2009-06-24 01:00	1	533.1	627.35	941.5	981	0.718989223	-0.066501928	1245	1423	1373	1385	1332	1261	0.335246404	1.272318927	-0.035060146	-3.07	3.07	0	-39.39	0	0.2	14.1	16.36	16.25	11.54	14.53	0.158083116	0.260755655	0.065188914	0.24991515
1108	2009-06-24 01:30	1.5	560.55	614.25	944.5	927	0.755631205	0.036641982	1250	1447	1389	1399	1348	1262	0.338822965	1.275532161	0.003213235	-2.97	2.97	0	-39.39	0	0.2	13.7	16.01	16.09	11.55	14.3575	0.128265813	0.211572475	0.052893119	0.248036442
1109	2009-06-24 02:00	2	579.3	611.2	693.15	620	0.78022722	0.024596015	1262	1448	1397	1396	1362	1277	0.338485414	1.187301523	-0.088230638	-2.87	2.87	0	-39.39	0	0.2	13.4	15.73	15.95	11.57	14.22125	0.075291782	0.124192629	0.031048157	0.246552535
1110	2009-06-24 02:30	2.5	585.9	597.9	659.8	716.35	0.790732498	0.010505278	1201	1425	1384	1380	1286	1176	0.333510229	1.173727848	-0.013573675	-2.77	2.77	0	-39.39	0	0.2	13.2	15.44	15.82	11.59	14.099375	0.085012755	0.140227225	0.035056806	0.245225186
1111	2009-06-24 03:00	3	602.05	614.6	756.33	785	0.812387947	0.02165545	1089	1377	1343	1251	1170	1070	0.312619888	1.199406844	0.025678996	-2.7	2.7	0	-39.39	0	0.2	12.99	15.17	15.67	11.6	13.969375	0.100175046	0.165237189	0.041309297	0.243809348
1112	2009-06-24 03:30	3.5	575.3	639.1	759	749	0.779288179	-0.033099768	1059	1287	1223	1202	1143	1070	0.294559968	1.187233556	-0.012173288	-2.63	2.63	0	-39.39	0	0.2	12.64	14.92	15.51	11.61	13.821875	0.107611776	0.177503961	0.04437599	0.242202917
1113	2009-06-24 04:00	4	593.95	611.15	773	837.5	0.802524419	0.02323624	1042	1274	1239	1175	1156	1093	0.292454782	1.182343541	-0.004890015	-2.56	2.56	0	-39.39	0	0.2	12.33	14.66	15.36	11.6	13.675	0.13104544	0.216157426	0.054039356	0.240603292
1114	2009-06-24 04:30	4.5	627.5	726	806	785.5	0.849677508	0.047153089	1064	1266	1209	1182	1172	1096	0.291276665	1.271539179	0.089195638	-0.49	2.49	2.01	-39.39	0	0.2	12.07	14.41	15.22	11.6	13.543125	0.114458027	0.188796746	0.047199186	0.239167033
1115	2009-06-24 05:00	5	614.85	659.6	659.85	657.3	0.830016133	-0.019661375	1067	1275	1221	1186	1180	1106	0.292525447	1.173180692	-0.098358486	1.73	2.43	4.16	-39.39	0	0.2	11.99	14.18	15.08	11.61	13.440625	0.085118725	0.140402021	0.035100505	0.238050699
1116	2009-06-24 05:30	5.5	537.37	542.75	541.45	526.3	0.715914171	-0.114101962	1068	1284	1218	1216	1169	1107	0.29520931	1.024119285	-0.149061408	1.99	2.37	4.36	-39.4	0	0.2	12.2	13.98	14.94	11.6	13.37375	0.066629438	0.109904228	0.027476057	0.237322359
1117	2009-06-24 06:00	6	496.4	501.1	506.7	495.35	0.654373751	-0.061540419	1074	1266	1191	1284	1135	1100	0.299437499	0.969449778	-0.054669507	2.25	2.31	4.56	-39.4	0	0.2	12.77	13.87	14.81	11.58	13.369375	0.063184235	0.104221419	0.026055355	0.237274711
1118	2009-06-24 06:30	6.5	480.1	478	480.03	476.65	0.625902846	-0.028470905	1041	1270	1199	1302	1130	1124	0.300778371	0.935027506	-0.034422272	2.52	2.27	4.79	-39.42	0	0.2	13.61	13.87	14.68	11.56	13.419375	0.059840872	0.098706594	0.024676648	0.237819264
1119	2009-06-24 07:00	7	437.95	433.85	426	435.9	0.567194486	-0.05870836	1031	1264	1219	1321	1074	1123	0.30335614	0.874940564	-0.060086943	2.7	2.27	4.97	-39.44	0	0.2935	14.69	14.01	14.55	11.54	13.525625	0.057078447	0.094150016	0.023537504	0.238976439
1120	2009-06-24 07:30	7.5	401.7	405.45	404.55	401.5	0.518288129	-0.048906357	1007	1179	1214	1324	1013	1025	0.299045389	0.830691267	-0.044249297	2.88	2.31	5.2	-39.46	0	1.1315	15.91	14.29	14.44	11.53	13.68625	0.061667506	0.101719598	0.0254299	0.240725816
1121	2009-06-24 08:00	8	395.45	393.65	392.8	393.55	0.509281737	-0.009006392	882	995	1071	1330	966	824	0.278145528	0.793411553	-0.037279714	5.61	2.39	8.01	-39.5	0	1.3005	17.02	14.7	14.33	11.5	13.85125	0.082038506	0.135321247	0.033830312	0.242522841
1122	2009-06-24 08:30	8.5	388.75	389.25	389.05	387.17	0.498932691	-0.010349046	764	821	927	1182	754	609	0.242409398	0.747161589	-0.046249964	5.26	2.51	7.77	-39.56	0	0.5185	18.11	15.21	14.25	11.48	14.046875	0.118270176	0.195084826	0.048771206	0.244653406
1123	2009-06-24 09:00	9	385.73	386.45	387.7	386.05	0.494166912	-0.004765779	760	810	923	1123	722	657.8	0.235549387	0.735941388	-0.011220201	6.69	2.69	9.38	-39.61	0	0.54567	19.3	15.8	14.22	11.45	14.285625	0.129371349	0.21339604	0.05334901	0.247253647
1124	2009-06-24 09:30	9.5	381.4	382.6	385.05	383.5	0.487534248	-0.006632664	689	742	803	1041	738	666.3	0.213597376	0.706853249	-0.029088139	4.54	2.9	7.44	-39.64	0	1.0375	20.38	16.43	14.22	11.46	14.541875	0.163920994	0.270385145	0.067596286	0.250044481
1125	2009-06-24 10:00	10	382.8	384.55	383.53	381	0.488288716	0.000754468	643.6	689.8	759	992	752	681.8	0.202005933	0.694310969	-0.01254228	6.59	3.15	9.74	-39.67	0	1.0565	21.48	17.13	14.25	11.44	14.815625	0.205453133	0.338891766	0.084722942	0.25302591
1126	2009-06-24 10:30	10.5	383.6	381.9	382.4	380.4	0.488531772	0.000243055	587.4	693.7	736	944	721	650.6	0.193820865	0.682802221	-0.011508748	4.16	3.44	7.6	-39.73	0	1.3935	22.36	17.88	14.3	11.41	15.075625	0.221518203	0.365390851	0.091347713	0.255857586
1127	2009-06-24 11:00	11	382.85	383.33	381.05	380.1	0.48656446	-0.001967312	544.8	591	628.8	806	704	675.7	0.166875083	0.654145515	-0.028656706	5.37	3.76	9.12	-39.78	0	1.0125	23.43	18.65	14.41	11.4	15.391875	0.352141336	0.580851688	0.145212922	0.259301884
1128	2009-06-24 11:30	11.5	382.9	382.4	380.8	380.4	0.486009244	-0.000555216	514.5	595	622.4	778	675.4	622.2	0.166526999	0.652142566	-0.002002949	4.32	4.09	8.4	-40.12	0	1.194	24.45	19.4	14.54	11.37	15.699375	0.377615801	0.622871424	0.155717856	0.262650886
1129	2009-06-24 12:00	12	382.8	382	380.25	379.4	0.484983604	-0.001025639	589.1	653.2	716	838	738	710	0.184042876	0.669650041	0.017507475	3.96	4.41	8.37	-40.15	0	1.025	25.68	20.14	14.71	11.39	16.061875	0.325936564	0.537627322	0.13440683	0.266598896
1130	2009-06-24 12:30	12.5	381.8	381.5	379.55	379.5	0.4831972	-0.001786404	601.2	646.4	684.7	848	784	742	0.182781054	0.667247383	-0.002402658	3.6	4.74	8.35	-40.18	0	0.769	26.98	20.86	14.88	11.4	16.42625	0.360052342	0.593900771	0.148475193	0.270567327
1131	2009-06-24 13:00	13	381.65	381.55	380.1	378.35	0.483137914	-5.93E-05	586.9	620.8	642.4	783	845	805	0.17141972	0.655806102	-0.011441281	3.48	4.97	8.46	-40.14	0	0.9625	27.25	21.55	15.08	11.39	16.66125	0.414789496	0.68418886	0.171047215	0.273126726
1132	2009-06-24 13:30	13.5	382.15	381.55	379.4	378.13	0.48357651	0.000438597	550.6	614.2	655.1	817	819	694.9	0.170536525	0.654544479	-0.001261623	3.36	5.17	8.53	-39.96	0	1.769	27.4	22.07	15.26	11.41	16.85125	0.444767808	0.733637622	0.183409405	0.275196028
1133	2009-06-24 14:00	14	381.77	380.7	379.1	378.95	0.482586064	-0.000990447	589.9	589.9	604.1	741	808	683.2	0.163109505	0.646448288	-0.008096191	3.24	5.39	8.63	-40.43	0	1.0127	27.6	22.44	15.47	11.38	17.015	0.520216037	0.858088308	0.214522077	0.27697944
1134	2009-06-24 14:30	14.5	381.05	380.37	379.6	377.7	0.481522656	-0.001063408	636.2	660.4	690.1	822	882	812	0.185884838	0.669424467	0.022976179	3.12	5.54	8.66	-41.19	0	0.838	28.07	22.79	15.66	11.39	17.21375	0.404585633	0.667357746	0.166839436	0.279144038
1135	2009-06-24 15:00	15	380.55	380.25	379.23	377.35	0.480502928	-0.001019728	608	641.4	666.7	813	906	790	0.181619666	0.664237087	-0.005187379	2.87	5.67	8.54	-41.17	0	1.369	28.26	23.12	15.85	11.38	17.3675	0.44230429	0.729574086	0.182393522	0.280818539
1136	2009-06-24 15:30	15.5	380.1	379.65	378.8	378.75	0.479997083	-0.000505845	602.8	601	633.4	799	930	800	0.172086577	0.654198849	-0.010038239	2.63	5.68	8.31	-40.76	0	0.5375	27.93	23.36	16.04	11.4	17.44875	0.523761736	0.863936884	0.215984221	0.281703438
1137	2009-06-24 16:00	16	379.9	379.1	378.25	376.75	0.480121363	0.000124281	569.4	580.9	630.5	795	861	699.3	0.169735866	0.651245286	-0.002953562	2.38	5.69	8.07	-40.36	0	1.2875	27.42	23.42	16.23	11.41	17.470625	0.57013402	0.94042725	0.235106813	0.28194168
1138	2009-06-24 16:30	16.5	380.1	379.8	378.3	377	0.480458959	0.000337596	547.2	538.5	553.4	694.9	835	693.9	0.151355209	0.633219773	-0.018025514	2.14	5.68	7.82	-40.26	0	1.4125	27.08	23.43	16.39	11.41	17.49	0.712415763	1.175118785	0.293779696	0.282152694
1139	2009-06-24 17:00	17	379.05	378.5	377.45	377	0.479903596	-0.000555364	587.2	571.8	585.7	705	876	746	0.157301117	0.639558545	0.006338772	1.42	5.68	7.1	-40.27	0	1.763	26.75	23.39	16.56	11.42	17.508125	0.598786808	0.98768958	0.246922395	0.282350095
1140	2009-06-24 17:30	17.5	378.6	378.4	377.65	376.9	0.479714424	-0.000189171	618.3	598.4	632	763	1021	888	0.168713718	0.651907524	0.012348979	0.7	5.63	6.33	-40.3	0	1.1253	26.37	23.32	16.72	11.43	17.510625	0.527700794	0.8704343	0.217608575	0.282377322
1141	2009-06-24 18:00	18	378.35	378.13	377.7	377.95	0.480203668	0.000489244	604.9	597.1	619.5	741	1067	917	0.165076307	0.648871384	-0.00303614	-0.02	5.55	5.53	-40.35	0	0.519	25.92	23.22	16.85	11.44	17.4875	0.527056034	0.869370777	0.217342694	0.282125466
1142	2009-06-24 18:30	18.5	379.75	380.45	381.83	381.5	0.48379136	0.003587692	668.8	679.8	711	816	1141	1019	0.189771039	0.680035902	0.031164518	-0.54	5.89	5.35	-41.3	0	0.2185	24.83	23	17.95	11.59	17.769375	0.416520138	0.687043526	0.171760882	0.285195385
1143	2009-06-24 19:00	19	384	392.65	437.35	442.7	0.491941547	0.008150187	730	797	810	928	1222	1092	0.210270564	0.732798843	0.052762941	-1.69	5.35	3.66	-40.41	0	0.2	24.78	22.86	17.08	11.47	17.373125	0.315861861	0.521009256	0.130252314	0.280879801
1144	2009-06-24 19:30	19.5	405.55	430.35	551.45	549.65	0.52385024	0.031908693	842	974	989	1080	1257	1162	0.249762077	0.8467461	0.113947257	-5.23	5.23	0	-40.41	0	0.2	23.9	22.58	17.18	11.51	17.260625	0.265733561	0.438323399	0.10958085	0.279654557
1145	2009-06-24 20:00	20	424.7	469.1	629.4	662.2	0.554437355	0.030587115	974	1150	1163	1255	1282	1184	0.291936801	0.955515544	0.108769444	-5.11	5.11	0	-40.41	0	0.2	22.84	22.19	17.24	11.55	17.09	0.228810892	0.377420028	0.094355007	0.277796269
1146	2009-06-24 20:30	20.5	462.15	480.75	697.35	835.67	0.606046381	0.051609026	1092	1304	1303	1387	1305	1209	0.3261747	1.044509298	0.088993754	-4.96	4.96	0	-40.41	0	0.2	21.74	21.64	17.21	11.52	16.82875	0.234785798	0.387275543	0.096818886	0.274950979
1147	2009-06-24 21:00	21	474.8	568.65	872.5	909.5	0.625995833	0.019949452	1174	1414	1405	1481	1333	1259	0.350643171	1.184642089	0.140132791	-4.8	4.8	0	-40.47	0	0.2	20.77	21.07	17.17	11.5	16.579375	0.211359773	0.348634678	0.087158669	0.272235021
1148	2009-06-24 21:30	21.5	579.05	727.87	893.5	938.5	0.76627861	0.140282778	1234	1493	1488	1537	1385	1314	0.367733646	1.346280924	0.161638834	-4.64	4.64	0	-40.47	0	0.2	19.97	20.52	17.13	11.5	16.36125	0.18544777	0.305893229	0.076473307	0.269859408
1149	2009-06-24 22:00	22	507.6	618.5	816	889	0.671771783	-0.094506827	1308	1563	1554	1593	1435	1373	0.383414905	1.246871252	-0.099409672	-4.49	4.49	0	-40.47	0	0.2	19.33	20.02	17.07	11.5	16.165	0.146172558	0.241109375	0.060277344	0.267722037
1150	2009-06-24 22:30	22.5	576.5	754	976	999	0.765830997	0.094059214	1346	1605	1598	1643	1464	1386	0.395241051	1.420810967	0.173939715	-4.35	4.35	0	-40.48	0	0.2	18.78	19.55	16.99	11.49	15.975	0.15758124	0.259927819	0.064981955	0.265652735
1151	2009-06-24 23:00	23	577.95	689.05	966.5	NA	0.76778669	0.001955693	1368	1662	1660	1664	1485	1416	0.378708471	1.255771145	-0.165039822	-4.22	4.22	0	-40.48	0	0.2	18.27	19.14	16.91	11.49	15.804375	NA	NA	NA	0.263794447
1152	2009-06-24 23:30	23.5	560.85	624	853	891	0.744900641	-0.022886049	1429	1694	1683	1691	1557	1487	0.412463332	1.314075875	0.05830473	-4.1	4.1	0	-40.49	0	0.2	17.84	18.76	16.82	11.49	15.645625	0.111003755	0.183098977	0.045774744	0.262065491
1153	2009-06-25	0	539.2	588.15	796	754.67	0.714752851	-0.03014779	1423	1733	1732	1715	1563	1494	0.419559893	1.265557684	-0.048518192	-3.98	3.98	0	-40.49	0	0.2	17.58	18.43	16.74	11.49	15.52125	0.087708503	0.144673819	0.036168455	0.260710915
1154	2009-06-25 00:30	0.5	586.67	680.05	756	777.5	0.779555145	0.064802293	1447	1733	1727	1777	1537	1473	0.426679865	1.337555526	0.071997842	-3.87	3.87	0	-40.49	0	0.2	17.43	18.16	16.66	11.52	15.43125	0.087009075	0.143520123	0.035880031	0.25973072
1155	2009-06-25 01:00	1	583.45	635.73	759.4	752.5	0.774651714	-0.004903431	1430	1749	1755	1776	1515	1452	0.428736163	1.310371005	-0.027184521	-3.78	3.78	0	-40.49	0	0.2	17.25	17.91	16.57	11.51	15.325	0.081323517	0.134141884	0.033535471	0.258573544
1156	2009-06-25 01:30	1.5	494.6	498.65	561.9	555.25	0.653197956	-0.121453758	1395	1740	1748	1750	1525	1464	0.423538941	1.118726969	-0.191644036	-3.7	3.7	0	-40.49	0	1.263	17.13	17.71	16.48	11.53	15.245	0.066744139	0.110093425	0.027523356	0.257702259
1157	2009-06-25 02:00	2	499.1	510.8	531.25	530.1	0.657662176	0.00446422	1399	1629	1675	1807	1512	1397	0.419999602	1.112980105	-0.005746864	-3.63	3.63	0	-40.51	0	0.519	17.14	17.56	16.42	11.57	15.208125	0.070398629	0.11612145	0.029030362	0.257300652
1158	2009-06-25 02:30	2.5	503.55	511.1	527.65	563.65	0.664712253	0.007050077	1331	1564	1594	1765	1442	1287	0.405244771	1.100694199	-0.012285906	-3.57	3.57	0	-40.51	0	0.281	17.05	17.4	16.32	11.56	15.12625	0.076029033	0.125408714	0.031352178	0.256408946
1159	2009-06-25 03:00	3	483.35	488.35	495.25	494	0.636887792	-0.02782446	1327	1560	1572	1757	1401	1313	0.402456164	1.062475151	-0.038219047	-3.51	3.51	0	-40.53	0	0.425	16.99	17.26	16.24	11.56	15.0625	0.070086273	0.115606223	0.028901556	0.255714641
1160	2009-06-25 03:30	3.5	477.85	478.65	483.5	509.43	0.629901406	-0.006986386	1347	1386	1395	1761	1367	1309	0.384105797	1.034751421	-0.02772373	-3.46	3.46	0	-40.52	0	0.3245	16.95	17.16	16.16	11.58	15.015	0.083853899	0.138315709	0.034578927	0.255197315
1161	2009-06-25 04:00	4	509	528.35	582.25	622.5	0.674296045	0.044394639	1322	1321	1335	1715	1373	1323	0.37206479	1.101401827	0.066650406	-3.41	3.41	0	-40.62	0	0.2	16.83	17.05	16.08	11.56	14.943125	0.103728945	0.171099291	0.042774823	0.25441452
1162	2009-06-25 04:30	4.5	487.8	506.43	554.3	533.55	0.645372002	-0.028924043	1285	1484	1486	1680	1363	1325	0.384191508	1.077808683	-0.023593144	-2.84	3.37	0.53	-40.76	0	0.356	16.56	16.91	15.98	11.56	14.845625	0.07552823	0.124582648	0.031145662	0.253352641
1163	2009-06-25 05:00	5	481.25	482.35	488.4	486.15	0.634696032	-0.01067597	1300	1510	1494	1658	1330	1321	0.383732578	1.036931685	-0.040876998	-1.41	3.32	1.91	-40.78	0	0.206	16.39	16.79	15.92	11.58	14.785625	0.068956607	0.113742856	0.028435714	0.252699178
1164	2009-06-25 05:30	5.5	466.5	465.05	462.9	464.95	0.611932291	-0.022763741	1289	1510	1481	1665	1320	1340	0.383137661	1.007790282	-0.029141403	1.81	3.27	5.08	-40.8	0	0.462	16.5	16.67	15.85	11.58	14.750625	0.066346948	0.109438264	0.027359566	0.252317991
1165	2009-06-25 06:00	6	455.4	454.6	452.6	454.55	0.59547076	-0.016461531	1245	1475	1455	1664	1333	1397	0.378462077	0.986836489	-0.020953794	1.08	3.23	4.31	-40.83	0	0.35	17.02	16.61	15.76	11.56	14.764375	0.06672615	0.110063753	0.027515938	0.252467743
1166	2009-06-25 06:30	6.5	445.05	443.9	440.6	442.9	0.580437865	-0.015032895	1203	1443	1455	1655	1342	1501	0.374916834	0.96644279	-0.020393699	2.9	3.23	6.13	-40.83	0	0.4185	17.6	16.68	15.69	11.55	14.820625	0.06796803	0.112112215	0.028028054	0.253080365
1167	2009-06-25 07:00	7	433.85	433.05	433.65	433.23	0.563261759	-0.017176105	1170	1350	1398	1619	1329	1528	0.36237698	0.937440887	-0.029001902	4.38	3.26	7.64	-40.87	0	1.1625	18.38	16.85	15.62	11.53	14.9175	0.074611553	0.123070604	0.030767651	0.254135437
1168	2009-06-25 07:30	7.5	426.97	428.15	427.75	422.6	0.55215548	-0.011106279	1085	1301	1408	1563	1198	1398	0.352608958	0.91621875	-0.021222137	4.54	3.33	7.87	-40.85	0	0.9	19.42	17.13	15.56	11.5	15.068125	0.079300852	0.130805528	0.032701382	0.255775903
1169	2009-06-25 08:00	8	415.1	417.73	415.85	412.1	0.534366477	-0.017789003	1015	1114	1250	1491	1114	1195	0.324028167	0.869667762	-0.046550989	5.03	3.47	8.5	-40.83	0	1.1815	20.57	17.55	15.52	11.48	15.269375	0.102948612	0.169812143	0.042453036	0.257967729
1170	2009-06-25 08:30	8.5	402	401.3	401.3	398.35	0.517059236	-0.017307241	895	1102	1257	1386	1023	1117	0.309134981	0.83363763	-0.036030131	3.85	3.67	7.52	-40.8	0	2.375	21.61	18.08	15.51	11.48	15.495	0.108609026	0.179148909	0.044787227	0.260425025
1171	2009-06-25 09:00	9	399.55	398.5	396.4	395.65	0.512301663	-0.004757573	738	998	1078	1146	951	1088	0.261799149	0.777317665	-0.056319966	5.29	3.91	9.2	-40.87	0	2.3375	22.31	18.62	15.51	11.47	15.680625	0.13534262	0.223245558	0.055811389	0.262446678
1172	2009-06-25 09:30	9.5	395.2	393.6	393.6	391.15	0.506031491	-0.006270172	667.4	931	1000	991	849	1003	0.234940606	0.742990679	-0.034326986	5.52	4.19	9.71	-40.93	0	1.625	23.29	19.18	15.54	11.46	15.91625	0.161100406	0.265732628	0.066433157	0.265012885
1173	2009-06-25 10:00	10	392.05	389.25	387	387.85	0.500776616	-0.005254876	544.5	785	813	791	780	962	0.194569553	0.693482021	-0.049508658	5.51	4.5	10.01	-41.05	0	2.275	24.28	19.79	15.59	11.45	16.17	0.233348026	0.38490396	0.09622599	0.267776492
1174	2009-06-25 10:30	10.5	385	385.7	384.3	384.5	0.490961019	-0.009815597	633.8	839	921	912	788	828	0.216104976	0.710347409	0.016865389	5.3	4.87	10.18	-40.95	0	2.075	25.46	20.46	15.64	11.44	16.45875	0.221921651	0.366056332	0.091514083	0.270921286
1175	2009-06-25 11:00	11	386.4	385.8	383.75	383.15	0.491294573	0.000333554	745	678.6	825	1059	791	699.9	0.221871459	0.716962095	0.006614686	5.05	5.23	10.28	-40.91	0	2.419	26.7	21.18	15.74	11.44	16.78625	0.361314109	0.595982035	0.148995509	0.274488109
1176	2009-06-25 11:30	11.5	385.55	384.35	383.45	381.9	0.488781977	-0.002512596	711	689.6	779	1008	794	705	0.212344637	0.704363723	-0.012598373	4.73	5.64	10.37	-40.95	0	2.675	27.93	21.95	15.86	11.45	17.1325	0.375366303	0.619160912	0.154790228	0.278259139
1177	2009-06-25 12:00	12	384.75	383.85	382.4	380.77	0.486897313	-0.001884664	646.4	767	864	993	753	753	0.217861926	0.707052899	0.002689176	4.41	6.02	10.43	-40.95	0	2.9745	28.52	22.7	15.97	11.46	17.39125	0.323447769	0.533522092	0.133380523	0.281077202
1178	2009-06-25 12:30	12.5	383.2	383.25	381.45	378.25	0.484459251	-0.002438062	530.1	796	866	829	703	796	0.202277112	0.687713343	-0.019339556	4.3	6.33	10.63	-40.97	0	3.4413	28.68	23.31	16.13	11.44	17.579375	0.316365024	0.521839215	0.130459804	0.283126083
1179	2009-06-25 13:00	13	383.35	383.1	381.05	378.95	0.484495577	3.63E-05	430.1	587.3	552.2	597.7	591	808	0.142812225	0.626072272	-0.061641071	3.22	6.52	9.74	-40.97	0	2.5	28.77	23.76	16.34	11.45	17.756875	0.634809146	1.04710787	0.261776967	0.285059246
1180	2009-06-25 13:30	13.5	382.6	381.75	379.93	379.35	0.483278259	-0.001217318	435.8	543.8	533.2	585.9	643.5	867	0.135798716	0.6177652	-0.008307071	3.44	6.62	10.07	-40.94	0	3.0935	28.87	24.06	16.55	11.47	17.910625	0.803144965	1.3247752	0.3311938	0.286733747
1181	2009-06-25 14:00	14	381.3	380.9	379.5	377	0.481659966	-0.001618293	419.2	493.5	474.2	557.9	595.7	833	0.128854791	0.609798615	-0.007966585	2.18	6.74	8.91	-41	0	2.381	28.81	24.33	16.76	11.49	18.03875	1.125140894	1.855902506	0.463975627	0.288129165
1182	2009-06-25 14:30	14.5	382.1	381.35	380.65	377.25	0.481885181	0.000225215	478.5	611.8	604.4	633.5	725	997	0.152993283	0.635033707	0.025235092	2.5	6.74	9.24	-41.06	0	2.737	28.38	24.46	16.94	11.52	18.08625	0.592931378	0.97803114	0.244507785	0.28864649
1183	2009-06-25 15:00	15	381.65	381.35	379.45	377.25	0.481025938	-0.000859244	454.5	565.8	562.8	640.8	714	925	0.148295354	0.629259767	-0.00577394	2.33	6.74	9.08	-41.12	0	3.5185	28.17	24.5	17.13	11.52	18.13875	0.726864976	1.198952538	0.299738135	0.289218271
1184	2009-06-25 15:30	15.5	379.85	379.45	379.05	376.4	0.480411469	-0.000614469	406.4	488.1	459.4	553.5	621.3	871	0.126709665	0.607230652	-0.022029115	3.55	6.7	10.26	-41.17	0	2.519	27.57	24.45	17.28	11.49	18.10125	1.171567088	1.932481795	0.483120449	0.288809856
1185	2009-06-25 16:00	16	379.73	377.95	377.95	375.15	0.480928165	0.000516696	405.3	515.3	488.8	541.8	603	862	0.128643296	0.608302606	0.001071954	3.18	6.59	9.76	-41.22	0	3.3703	26.52	24.27	17.42	11.51	17.995	0.956665719	1.578005309	0.394501327	0.287652681
1186	2009-06-25 16:30	16.5	378.45	378.6	377.15	375.3	0.481357211	0.000429046	402.6	520	490.9	541.8	587.7	855	0.128975911	0.6107072	0.002404594	2.57	6.44	9.01	-41.25	0	2.15	25.96	24.01	17.58	11.53	17.9425	0.902381295	1.488463992	0.372115998	0.2870809
1187	2009-06-25 17:00	17	378.9	378.55	376.73	376.3	0.48378068	0.002423469	463.8	607.1	591.5	632	715	930	0.151514693	0.636370875	0.025663675	1.09	6.28	7.37	-41.25	0	2.0255	25.47	23.74	17.75	11.55	17.900625	0.569138987	0.938785959	0.23469649	0.286624837
1188	2009-06-25 17:30	17.5	378.55	377.85	377.7	376.75	0.484668738	0.000888058	427.2	484.7	479.2	579.5	734	856	0.131790821	0.617090967	-0.019279908	1.01	6.14	7.15	-41.26	0	1.0565	25.01	23.46	17.86	11.6	17.8475	1.16060618	1.914401946	0.478600486	0.286046249
1189	2009-06-25 18:00	18	378.25	377.8	375.55	375.35	0.483122683	-0.001546055	556.3	710	732	781	973	1041	0.185019071	0.670088806	0.052997839	1.09	6.01	7.1	-41.3	0	0.4185	24.74	23.2	17.92	11.6	17.7875	0.381113147	0.628640243	0.157160061	0.285392785
1190	2009-06-25 18:30	18.5	378.25	377.75	377.45	376.8	0.497951941	0.014829258	716	878	908	971	1105	1043	0.23484823	0.737932527	0.067843721	0.19	4.87	5.06	-42.33	0	0.331	21.02	20.54	17.69	11.96	16.85	0.205894261	0.3396194	0.08490485	0.275182414
1191	2009-06-25 19:00	19	382.65	388.35	421.65	413.77	0.493475651	-0.00447629	811	931	988	1094	1094	947	0.254754198	0.772989094	0.035056566	-2.19	5.8	3.61	-41.31	0	0.2	24.7	22.89	17.98	11.6	17.746875	0.240052433	0.395962777	0.098990694	0.284950336
1192	2009-06-25 19:30	19.5	391.27	403.15	437.25	437.85	0.507565452	0.014089801	836	887	891	1037	1181	1009	0.240637289	0.780184366	0.007195272	-5.72	5.72	0	-41.37	0	0.59567	23.97	22.73	18	11.64	17.645625	0.272995121	0.450301231	0.112575308	0.283847616
1193	2009-06-25 20:00	20	393.7	396.5	404.2	402	0.511059211	0.003493759	864	854	855	1017	1262	1090	0.235371904	0.76091187	-0.019272496	-6.14	6.14	0	-41.41	0	0.656	23.05	22.38	17.96	11.63	17.446875	0.292991341	0.483284687	0.120821172	0.281683017
1194	2009-06-25 20:30	20.5	393.85	395.35	398.13	398.85	0.511207322	0.000148111	864	836	836	1002	1286	1139	0.231698113	0.754436972	-0.006474897	-4.63	4.63	0	-41.43	0	1.769	22.46	21.98	17.92	11.62	17.28	0.227420712	0.375126947	0.093781737	0.279865571
1195	2009-06-25 21:00	21	399.45	401.75	404.75	405.65	0.519769882	0.008562559	762	689.2	698.2	865	1350	1180	0.197788525	0.727968637	-0.026468335	-5.29	5.29	0	-41.43	0	1.5065	22.15	21.63	17.87	11.62	17.156875	0.397962852	0.65643357	0.164108392	0.278524609
1196	2009-06-25 21:30	21.5	400.95	402.05	405.25	404.55	0.522622149	0.002852267	788	763	748	880	1412	1204	0.206740009	0.739109534	0.011140897	-5.82	5.82	0	-41.44	0	1.6315	21.82	21.34	17.84	11.62	17.05	0.347230153	0.572750768	0.143187692	0.277360627
1197	2009-06-25 22:00	22	401.6	403	404.7	404.5	0.524053494	0.001431346	764	734	741	874	1449	1220	0.20377628	0.736968418	-0.002141116	-4.91	4.91	0	-41.43	0	1.769	21.4	21.07	17.79	11.64	16.934375	0.318556293	0.525453679	0.13136342	0.276101348
1198	2009-06-25 22:30	22.5	403.6	404.95	407.45	408.03	0.527977073	0.003923578	858	826	823	944	1489	1249	0.224038977	0.763186808	0.02621839	-4.28	4.28	0	-41.42	0	1.644	20.94	20.8	17.72	11.66	16.80625	0.218940156	0.361138402	0.0902846	0.27470593
1199	2009-06-25 23:00	23	406.47	407.9	410.2	412	0.533494154	0.005517081	889	850	875	997	1509	1279	0.235764026	0.78103272	0.017845912	-3.62	3.62	0	-41.41	0	1.2963	20.48	20.51	17.67	11.68	16.681875	0.17686083	0.291729205	0.072932301	0.273351354
1200	2009-06-25 23:30	23.5	410.9	411.3	414.15	417.1	0.53944474	0.005950586	946	969	980	1155	1494	1306	0.267279429	0.818550363	0.037517643	-2.67	2.67	0	-41.43	0	0.4815	20.09	20.22	17.63	11.68	16.56375	0.10353737	0.170783291	0.042695823	0.272064848
1201	2009-06-26	0	429.25	432.4	432.03	445.35	0.563771262	0.024326522	997	1019	1025	1200	1485	1308	0.279194719	0.857677033	0.03912667	-5.17	5.17	0	-41.41	0	0.95	19.88	19.95	17.54	11.68	16.453125	0.192344336	0.317269008	0.079317252	0.270860024
1202	2009-06-26 00:30	0.5	432.65	440.8	474.45	461.7	0.570467226	0.006695965	983	1094	1105	1303	1438	1224	0.298869816	0.898317012	0.040639979	-5.21	5.21	0	-41.43	0	0.2	19.67	19.73	17.5	11.7	16.376875	0.175784409	0.289953665	0.072488416	0.27002958
1203	2009-06-26 01:00	1	437.9	453.3	472.45	477.7	0.578085695	0.007618468	1041	1132	1172	1411	1342	1125	0.319153944	0.93024715	0.031930138	-5.25	5.25	0	-41.42	0	0.25	19.37	19.49	17.4	11.69	16.25375	0.171400865	0.282723076	0.070680769	0.268688618
1204	2009-06-26 01:30	1.5	433.2	445.15	454.9	461.65	0.571151213	-0.006934482	1111	1134	1122	1410	1367	1185	0.317637723	0.916549653	-0.013697496	-5.29	5.29	0	-41.43	0	1.1565	19.11	19.27	17.32	11.7	16.153125	0.167982402	0.277084375	0.069271094	0.267592705
1205	2009-06-26 02:00	2	429.2	430.55	434.2	434.43	0.56493247	-0.006218742	1102	1048	1033	1318	1382	1255	0.297449077	0.877710804	-0.03883885	-4.37	4.37	0	-41.44	0	1.019	18.99	19.07	17.24	11.7	16.070625	0.151589131	0.250043927	0.062510982	0.266694193
1206	2009-06-26 02:30	2.5	431.3	430.55	440.5	442.45	0.568601412	0.003668942	1090	1044	1007	1259	1471	1352	0.28861212	0.872795541	-0.004915262	-4.3	4.3	0	-41.43	0	0.90867	18.91	18.92	17.16	11.72	16.00875	0.151786971	0.250370262	0.062592566	0.266020308
1207	2009-06-26 03:00	3	436.55	437.47	440.75	441.2	0.576792892	0.00819148	1073	1015	1013	1258	1501	1388	0.287388318	0.878510894	0.005715352	-4.05	4.05	0	-41.44	0	1.019	18.69	18.77	17.08	11.72	15.923125	0.150046171	0.247498839	0.06187471	0.265087761
1208	2009-06-26 03:30	3.5	436.75	437.5	440.3	441.2	0.5780773	0.001284408	1065	994	982	1231	1521	1405	0.281203641	0.87313906	-0.005371834	-3.42	3.42	0	-41.43	0	1.069	18.43	18.6	16.99	11.73	15.828125	0.131586992	0.217050708	0.054262677	0.26405311
1209	2009-06-26 04:00	4	439.9	440.9	443.75	443.5	0.583044366	0.004967066	1077	1004	999	1234	1541	1420	0.283626755	0.880832067	0.007693007	-3.76	3.76	0	-41.47	0	1.1255	18.19	18.43	16.92	11.73	15.74	0.14265344	0.235304643	0.058826161	0.263093335
1210	2009-06-26 04:30	4.5	441.45	442.35	444.9	445.45	0.584921063	0.001876698	1062	993	1009	1242	1556	1414	0.284344798	0.882720778	0.001888711	-2.89	4.02	1.13	-41.51	0	0.75	18.02	18.27	16.84	11.72	15.655625	0.156096027	0.257477983	0.064369496	0.262174402
1211	2009-06-26 05:00	5	456.6	462.05	464.15	458.75	0.605932283	0.02101122	1087	1065	1054	1311	1546	1394	0.298722302	0.922041906	0.039321129	0.83	3.95	4.78	-41.52	0	0.3745	17.99	18.14	16.79	11.76	15.62125	0.138232083	0.228011683	0.057002921	0.261800022
1212	2009-06-26 05:30	5.5	452.05	454.6	455.9	458	0.598864225	-0.007068058	1108	1218	1219	1451	1491	1303	0.332763623	0.946624749	0.024582843	5.96	3.9	9.86	-41.53	0	0.2	17.91	18.02	16.74	11.77	15.573125	0.108937757	0.179691145	0.044922786	0.261275889
1213	2009-06-26 06:00	6	417.63	420.3	418.8	414.6	0.547305447	-0.051558778	1116	1254	1255	1482	1442	1298	0.340160776	0.90189709	-0.044727659	0.16	3.84	4	-41.55	0	3.0167	18	17.92	16.68	11.79	15.549375	0.096872514	0.159789714	0.039947428	0.261017227
1214	2009-06-26 06:30	6.5	405.65	406.97	407.15	405.5	0.531378547	-0.0159269	503.7	653.8	624.1	739	986	1097	0.169501748	0.703761306	-0.198135784	3.65	3.81	7.46	-41.57	0	2.8935	18.38	17.91	16.67	11.8	15.594375	0.317989603	0.524518933	0.131129733	0.261507324
1215	2009-06-26 07:00	7	399.05	398.05	399.03	397.9	0.521213976	-0.01016457	418.5	452.4	409.3	476.7	576.2	636.7	0.114400746	0.634819135	-0.068942171	3	3.8	6.8	-41.6	0	3.4875	18.69	17.98	16.66	11.78	15.63625	1.343905613	2.216751526	0.554187882	0.261963388
1216	2009-06-26 07:30	7.5	393.15	390.7	389.55	390.15	0.511958581	-0.009255396	414.9	447.6	397.7	471	501.5	553.2	0.112550771	0.621370707	-0.013448429	6.71	3.81	10.51	-41.61	0	2.956	19.2	18.14	16.61	11.76	15.705	1.244977459	2.053571066	0.513392767	0.262712148
1217	2009-06-26 08:00	8	389.2	390.3	387.45	387.55	0.506439442	-0.005519139	406.1	434.4	390	457.5	471.6	540.7	0.109647503	0.615585838	-0.005784868	7.27	3.85	11.12	-41.62	0	2.769	19.87	18.43	16.59	11.75	15.8325	1.44691906	2.386670614	0.596667653	0.264100759
1218	2009-06-26 08:30	8.5	390.65	390.25	387.55	387.2	0.507954169	0.001514727	407.6	437.5	390.9	464.6	478.2	552.7	0.110574591	0.616687549	0.00110171	6.51	3.94	10.45	-41.66	0	3.075	20.49	18.84	16.67	11.77	16.023125	1.40375269	2.315468355	0.578867089	0.266176867
1219	2009-06-26 09:00	9	388.2	386.9	384.95	384.23	0.504066387	-0.003887782	401.5	435.4	390.7	468	502.2	568.3	0.110562219	0.611759864	-0.004927685	4.83	4.07	8.91	-41.71	0	3.837	20.98	19.3	16.83	11.84	16.2525	1.443660827	2.381296209	0.595324052	0.268675005
1220	2009-06-26 09:30	9.5	384	383.65	382.2	379.95	0.497370736	-0.006695651	398.8	426.8	378.4	456.2	467	537.6	0.107869081	0.603400903	-0.00835896	8.65	4.17	12.83	-41.82	0	3.929	21.24	19.71	16.98	11.8	16.405625	1.572568157	2.593926856	0.648481714	0.270342699
1221	2009-06-26 10:00	10	382.1	381.27	380.4	378.25	0.494210918	-0.003159818	392.2	422.8	378.2	440.4	418	502.4	0.105683433	0.597710555	-0.005690348	7.87	4.29	12.16	-41.85	0	2.881	21.49	20.11	17.23	11.8	16.605625	1.682180326	2.774730434	0.693682609	0.272520911
1222	2009-06-26 10:30	10.5	381	380.8	378.5	377	0.49156219	-0.002648728	388	419.8	372.6	449.5	425.7	495.2	0.10595704	0.595453577	-0.002256979	6.9	4.37	11.27	-41.89	0	3.237	21.94	20.49	17.47	11.76	16.810625	1.772136318	2.923111452	0.730777863	0.274753579
1223	2009-06-26 11:00	11	380.27	379.5	377.05	376.5	0.489978293	-0.001583897	389.9	432	386.2	468.6	433.4	457.9	0.109516201	0.596694591	0.001241014	6.64	4.44	11.08	-41.93	0	2.9667	22.2	20.84	17.76	11.73	17.008125	1.4452691	2.383949031	0.595987258	0.276904564
1224	2009-06-26 11:30	11.5	377.75	378.2	376.85	377.05	0.490316161	0.000337868	391.3	429.7	384.1	472.7	440.5	471	0.112049293	0.60244983	0.005755239	2.89	4.6	7.5	-42.02	0	3.856	22.36	21.2	18.09	11.75	17.225625	1.54561753	2.549472214	0.637368053	0.27927337
1225	2009-06-26 12:00	12	380.45	379.55	377.57	377.3	0.499908727	0.009592566	378.8	411.8	374.2	445.8	465.4	506.2	0.107189533	0.605511642	0.003061811	3.54	4.76	8.3	-42.31	0	2.681	21.49	21.19	18.35	11.82	17.234375	2.653582419	4.377043166	1.094260791	0.279368666
1226	2009-06-26 12:30	12.5	379.25	379.15	375	375.6	0.497646927	-0.0022618	389.7	441.3	399.4	467.3	544.2	620.9	0.11296714	0.608584838	0.003073197	7.65	4.74	12.39	-42.33	0	2.319	21.1	20.9	18.32	11.82	17.12	1.575076759	2.598064757	0.649516189	0.278123001
1227	2009-06-26 13:00	13	382.1	381.5	378.85	376.4	0.498206204	0.000559276	405.4	474.1	434.7	522.6	619.4	766	0.123669304	0.61890072	0.010315881	6.43	4.72	11.15	-42.34	0	3.3435	21.81	20.71	18.22	11.81	17.1325	1.014853965	1.673985922	0.41849648	0.278259139
1228	2009-06-26 13:30	13.5	381.2	380.7	377.2	377.75	0.49611516	-0.002091043	452.4	578	535.2	562.2	647.2	867	0.140879308	0.635569158	0.016668438	6.74	4.85	11.58	-42.38	0	3.1435	23.05	20.89	18.16	11.85	17.31125	0.498696057	0.822591434	0.205647859	0.280205917
1229	2009-06-26 14:00	14	379.5	377.7	373.95	373.8	0.493443044	-0.002672117	394.9	440	402.4	470.4	531.1	636.3	0.113616273	0.603831778	-0.03173738	6.12	4.98	11.1	-42.34	0	2.4435	23.13	21.1	18.06	11.84	17.32	1.471455636	2.427143316	0.606785829	0.280301214
1230	2009-06-26 14:30	14.5	375.6	374.55	372.85	371.4	0.488280527	-0.005162517	436.9	614.2	567.4	587.3	699.9	968	0.146975057	0.634278734	0.030446956	6.56	5.05	11.61	-42.33	0	2.2503	22.86	21.16	17.94	11.86	17.25875	0.437415293	0.721509761	0.18037744	0.279634136
1231	2009-06-26 15:00	15	374.25	373.7	371.8	370.5	0.487020538	-0.00125999	546.8	817	793	731	819	1084	0.19107076	0.679384734	0.045106001	4.9	5.05	9.94	-42.31	0	3.5125	22.7	21.15	17.87	11.89	17.22	0.240186743	0.396184318	0.099046079	0.279212107
1232	2009-06-26 15:30	15.5	374.4	373.1	372.5	369.75	0.486195961	-0.000824577	396.5	490.3	443.8	510.5	602.3	767	0.123179779	0.606941747	-0.072442987	6.48	5.03	11.51	-42.36	0	2.5	22.58	21.17	17.93	11.92	17.240625	0.862423661	1.422554492	0.355638623	0.279436735
1233	2009-06-26 16:00	16	376.2	375.4	374	372	0.487736924	0.001540964	383.9	426.1	386.1	461.5	539.9	626.5	0.110553632	0.595985999	-0.010955748	5.09	5.05	10.15	-42.33	0	2.125	22.95	21.15	17.9	11.88	17.259375	1.76449387	2.910505352	0.727626338	0.279640943
1234	2009-06-26 16:30	16.5	375.45	375.65	373.3	372.8	0.486236692	-0.001500233	399.4	478.8	451.3	510.9	656.6	861	0.123455425	0.608578145	0.012592146	3.78	5.1	8.87	-42.31	0	1.869	23.21	21.22	17.85	11.88	17.28625	0.963029521	1.588502303	0.397125576	0.27993364
1235	2009-06-26 17:00	17	378.1	378.8	380.2	378.7	0.493385636	0.007148944	460.9	574.3	552.3	598.9	764	957	0.146470038	0.642674587	0.034096442	-2.9	5.1	2.2	-42.26	0.38	2.4625	23.05	21.29	17.82	11.92	17.280625	0.538983153	0.889044375	0.222261094	0.279872378
1236	2009-06-26 17:30	17.5	378.35	377.75	376.7	376.33	0.499593785	0.006208149	517.8	664.4	624.2	673.6	902	966	0.165513963	0.666656918	0.023982331	1.45	5.07	6.53	-42.28	0	2.3875	21.71	21.16	17.81	11.95	17.094375	0.376991431	0.621841535	0.155460384	0.277843918
1237	2009-06-26 18:00	18	376.53	376	374.85	375.4	0.49573712	-0.003856665	539.7	704	690.6	666.3	973	1089	0.171782572	0.66882486	0.002167942	2.02	4.96	6.98	-42.33	0	1.471	21.08	20.79	17.74	11.95	16.92	0.326842456	0.539121576	0.134780394	0.275944789
1238	2009-06-26 18:30	18.5	377.55	377.73	376.6	377.1	0.489883728	-0.005853392	680.7	909	915	885	1040	1218	0.21552233	0.710891291	0.042066431	1.46	4.67	6.13	-40.14	0	1.2755	21.51	21.12	18.68	12.28	17.49125	0.187798281	0.30977036	0.07744259	0.282166308
1239	2009-06-26 19:00	19	380.8	381.7	385.23	386.15	0.502730761	0.012847033	666.5	972	996	923	1040	1267	0.237644153	0.747832097	0.036940805	-3.9	4.77	0.87	-42.26	6.14	2.1185	20.26	20.22	17.83	12	16.76	0.174880853	0.288463263	0.072115816	0.274202219
1240	2009-06-26 19:30	19.5	388.7	393.2	401.5	395.15	0.515023182	0.012292421	575.5	659.4	688.6	799	781	703	0.182511193	0.707689563	-0.040142533	-2.65	4.66	2.01	-41.92	0	0.2125	19.33	19.78	18.02	12.01	16.635625	0.381164799	0.628725442	0.15718136	0.272847643
1241	2009-06-26 20:00	20	414.45	429.65	446.75	442.2	0.550637183	0.035614001	902	832	844	1062	1029	898	0.239803601	0.819390466	0.111700903	-4.57	4.57	0	-41.68	0	0.2375	19.09	19.55	18.01	11.99	16.5525	0.252889402	0.417137159	0.10428429	0.271942323
1242	2009-06-26 20:30	20.5	419.25	433.6	452.65	454.75	0.55739374	0.006756557	1039	1071	1039	1266	1179	1067	0.289774216	0.879097435	0.059706968	-4.48	4.48	0	-41.36	0	0.2	18.77	19.35	17.98	12	16.466875	0.156445305	0.258054112	0.064513528	0.271009776
1243	2009-06-26 21:00	21	444.35	444.25	495.65	536.9	0.592294213	0.034900473	1131	1075	1024	1319	1237	1106	0.29783767	0.923124924	0.044027489	-4.4	4.4	0	-41.14	0	0.3685	18.39	19.15	17.94	12.02	16.373125	0.176759496	0.291562056	0.072890514	0.269988739
1244	2009-06-26 21:30	21.5	420.03	453.7	499.5	445.6	0.558775703	-0.033518511	1173	1219	1165	1414	1244	1144	0.325021516	0.941982119	0.018857195	-4.31	4.31	0	-41.01	0	0.82933	17.99	18.92	17.9	12.03	16.268125	0.119963821	0.197878468	0.049469617	0.268845177
1245	2009-06-26 22:00	22	398.75	398.9	401.05	404.55	0.527624053	-0.03115165	981	1083	1069	1250	1174	1154	0.282546342	0.822115792	-0.119866328	-3.27	3.27	0	-40.95	0	1.063	17.84	18.72	17.89	12.07	16.220625	0.103418676	0.170587507	0.042646877	0.268327852
1246	2009-06-26 22:30	22.5	398.35	400	402.13	402.05	0.527092211	-0.000531842	574	744	743	861	1057	1096	0.192219716	0.724986892	-0.0971289	-4	4	0	-40.9	0.42	1.1815	17.85	18.52	17.83	12.09	16.168125	0.250752028	0.413611593	0.103402898	0.267756071
1247	2009-06-26 23:00	23	397.4	398.4	402.45	401.55	0.525885761	-0.00120645	497.3	604.2	572.5	708	1002	1029	0.155973042	0.686202742	-0.03878415	-3.85	3.85	0	-40.83	0	1.619	17.84	18.4	17.78	12.14	16.14125	0.40823222	0.673372734	0.168343184	0.267463374
1248	2009-06-26 23:30	23.5	398.7	399.15	402.7	404.1	0.52756604	0.001680278	467	523.4	482.3	607.9	796	859	0.134900142	0.665652108	-0.020550634	-4.14	4.14	0	-40.74	0.24	1.25	17.76	18.25	17.68	12.14	16.065625	0.751136248	1.238987625	0.309746906	0.266639737
1249	2009-06-27	0	400.45	401.65	402.55	404.9	0.530432501	0.002866461	497.3	567.5	523.4	647.5	827	904	0.14471278	0.67867011	0.013018002	-4.75	4.75	0	-40.67	0.7	1.0255	17.67	18.13	17.62	12.16	16.015625	0.628304254	1.036378151	0.259094538	0.266095184
1250	2009-06-27 00:30	0.5	401.9	403.05	405.5	407.1	0.532644884	0.002212383	493.3	547.9	507.6	622.8	793	873	0.140148476	0.67661746	-0.002052649	-4	4	0	-40.53	0	1.2505	17.55	17.99	17.5	12.14	15.923125	0.611996545	1.009478837	0.252369709	0.265087761
1251	2009-06-27 01:00	1	400.67	403.05	405.95	403.5	0.530753269	-0.001891615	488.8	551.3	516.6	639.5	881	915	0.142552451	0.678105221	0.00148776	-4.69	4.69	0	-40.44	0	1.6793	17.46	17.88	17.42	12.15	15.864375	0.682407801	1.125621115	0.281405279	0.264447911
1252	2009-06-27 01:30	1.5	396.7	397.77	400.15	399.9	0.524889525	-0.005863744	486.3	563.5	520.5	633.8	919	935	0.142593645	0.671142881	-0.00696234	-4.38	4.38	0	-40.36	0	1.869	17.43	17.8	17.37	12.19	15.839375	0.573230106	0.945534196	0.236383549	0.264175635
1253	2009-06-27 02:00	2	394.7	394.65	396.97	397.5	0.522341424	-0.002548101	438.3	479.1	429.9	528.8	668.3	701	0.12023413	0.644402366	-0.026740515	-4.37	4.37	0	-40.33	0	1.5565	17.39	17.72	17.34	12.2	15.81125	1.151263023	1.898990554	0.474747638	0.263869323
1254	2009-06-27 02:30	2.5	394.05	395.1	397.15	398.2	0.522082006	-0.000259417	433.7	472.3	428.3	515.3	573.9	641.7	0.118322586	0.643150641	-0.001251725	-3.46	3.46	0	-40.28	0	1.4565	17.26	17.62	17.26	12.22	15.7525	1.006827784	1.66074686	0.415186715	0.263229474
1255	2009-06-27 03:00	3	395.25	396.85	399.25	398.15	0.523913641	0.001831635	456.3	504.2	456.6	560.5	604.2	690.8	0.127056598	0.654674464	0.011523823	-2.15	2.15	0	-40.25	0	1.075	17.06	17.5	17.17	12.22	15.67125	0.436671978	0.720283675	0.180070919	0.262344575
1256	2009-06-27 03:30	3.5	400.8	403.9	410	405.25	0.531913016	0.007999375	473.7	527.8	478.3	590.9	673.9	765	0.133265668	0.671651378	0.016976914	-3.63	3.63	0	-40.24	0	0.356	16.89	17.39	17.07	12.21	15.58875	0.638173512	1.05265734	0.263164335	0.261446062
1257	2009-06-27 04:00	4	400.15	403.55	410.2	412.23	0.531535195	-0.000377822	603	718	712	745	972	996	0.177815396	0.719050713	0.047399335	-2.56	2.56	0	-40.1	0	1.1	16.69	17.27	16.97	12.22	15.506875	0.179395198	0.295909604	0.073977401	0.260554356
1258	2009-06-27 04:30	4.5	404.9	407.65	409.55	408.8	0.53853158	0.006996385	614.8	742	715	819	1054	1070	0.187003841	0.7327638	0.013713088	-2.46	2.46	0	-40.01	0	0.81267	16.5	17.17	16.9	12.22	15.438125	0.158171896	0.260902096	0.065225524	0.259805596
1259	2009-06-27 05:00	5	398.05	400.23	403.05	402.1	0.528200369	-0.010331211	611.3	806	788	825	1094	1084	0.195229756	0.730440853	-0.002322947	-2.54	3.49	0.95	-40.03	0	0.794	16.35	17.04	16.81	12.23	15.364375	0.184839034	0.304889127	0.076222282	0.25900238
1260	2009-06-27 05:30	5.5	396.2	396.05	398.6	399.45	0.524611966	-0.003588403	575.8	718	710	789	1087	1089	0.181224379	0.710048325	-0.020392528	-2.96	3.44	0.48	-40.03	0	1.3815	16.35	16.93	16.75	12.25	15.3275	0.230538713	0.380270042	0.095067511	0.258600772
1261	2009-06-27 06:00	6	394.95	395	396.85	398.3	0.522658217	-0.001953749	462.1	518.8	487.1	600.7	828	858	0.134050628	0.658795794	-0.051252531	-2.8	3.4	0.6	-40.04	0	1.975	16.39	16.84	16.68	12.26	15.2925	0.603049556	0.994720916	0.248680229	0.258219585
1262	2009-06-27 06:30	6.5	393.55	393.7	394.4	395.4	0.520398442	-0.002259775	448.8	500.1	457.7	558	758	787	0.126277697	0.648174919	-0.010620875	-1.67	3.36	1.7	-40.05	0	1.525	16.42	16.77	16.61	12.26	15.256875	0.684292485	1.128729872	0.282182468	0.257831591
1263	2009-06-27 07:00	7	392.25	392.2	392.55	393.55	0.518218031	-0.002180411	446	483.1	433.8	522.4	676	714	0.120058885	0.639334086	-0.008840833	0.07	3.34	3.41	-40	0	1.2065	16.46	16.7	16.51	12.25	15.208125	0.791623623	1.305770925	0.326442731	0.257300652
1264	2009-06-27 07:30	7.5	389	388.7	387.6	388	0.512987605	-0.005230426	456.8	508	460.2	565.6	762	798	0.127775279	0.641115843	0.001781757	3	3.32	6.32	-39.97	0	2.3125	16.62	16.68	16.45	12.26	15.205	0.584074027	0.963421076	0.240855269	0.257266617
1265	2009-06-27 08:00	8	386.37	386.75	385.05	384.3	0.508344555	-0.00464305	413	454.8	403.1	481.5	530.6	614	0.111363126	0.619550339	-0.021565504	2.94	3.31	6.25	-40.04	0	2.479	16.86	16.69	16.39	12.25	15.21125	0.967908251	1.596549692	0.399137423	0.257334686
1266	2009-06-27 08:30	8.5	383.55	383.47	382.25	380.5	0.503651396	-0.004693159	406.6	442	397.1	465.3	468.7	556.1	0.108505123	0.611488215	-0.008062124	4.41	3.32	7.73	-40.04	0	1.719	17.16	16.75	16.31	12.23	15.22375	1.088866263	1.796068063	0.449017016	0.257470824
1267	2009-06-27 09:00	9	383.5	382.75	380.5	379.9	0.502308103	-0.001343292	428	468.3	420.6	503.7	578.2	658.1	0.115913923	0.616744701	0.005256486	6.86	3.34	10.2	-40.02	0	2.1815	17.62	16.87	16.25	12.21	15.275	0.766508899	1.264344575	0.316086144	0.258028991
1268	2009-06-27 09:30	9.5	384.7	383.05	381.35	381.25	0.504333568	0.002025465	422.4	456.1	412.7	502	572.5	658.5	0.11451027	0.616740086	-4.61E-06	5.47	3.4	8.87	-40.01	0	2.5935	18.14	17.09	16.21	12.2	15.363125	0.893186734	1.473297706	0.368324427	0.258988766
1269	2009-06-27 10:00	10	381.35	380.25	376.15	378.15	0.499334792	-0.004998777	407.7	442.9	395.3	467.4	541.7	600	0.108615043	0.605160886	-0.0115792	6.62	3.48	10.1	-40.01	0	1.95	18.47	17.33	16.19	12.19	15.43875	1.061157923	1.750363585	0.437590896	0.259812403
1270	2009-06-27 10:30	10.5	379.4	379.25	375.8	376.35	0.496061203	-0.003273589	419.1	471.6	426.6	506.1	628.5	703	0.116394477	0.610569354	0.005408468	8.02	3.57	11.59	-39.97	0	1.663	18.97	17.56	16.17	12.19	15.536875	0.750154695	1.237368569	0.309342142	0.260881088
1271	2009-06-27 11:00	11	377.4	376.7	373.55	374.1	0.489848276	-0.006212927	421.9	466.7	424	520.7	613.8	696.1	0.117596527	0.604638002	-0.005931352	8.4	3.66	12.06	-40	0	2.5625	19.84	17.89	16.17	12.15	15.695	0.778739204	1.284518275	0.321129569	0.262603237
1272	2009-06-27 11:30	11.5	376.6	375.7	373.4	371.3	0.487542771	-0.002305505	410.1	447.1	401.1	490.5	524.3	568.1	0.111567153	0.59598082	-0.008657182	7.64	3.79	11.42	-40.01	0	2.844	20.96	18.56	16.24	12.13	15.980625	0.923071146	1.522591582	0.380647895	0.265713997
1273	2009-06-27 12:00	12	376.75	375.85	373.35	372.65	0.4875234	-1.94E-05	404.3	444.8	399	495.6	463.5	487.8	0.111611454	0.595932834	-4.80E-05	6.6	4	10.6	-40.02	0	2.806	21.73	19.36	16.41	12.12	16.2875	1.013636489	1.671977713	0.417994428	0.269056192
1274	2009-06-27 12:30	12.5	376.3	375.7	373.7	371.63	0.485363284	-0.002160116	404.4	447.7	402.7	492.2	466.5	508.5	0.111546257	0.594118223	-0.001814611	9.22	4.24	13.46	-40.02	0	2.494	22.41	20.12	16.65	12.12	16.605	1.039742948	1.715039914	0.428759979	0.272514104
1275	2009-06-27 13:00	13	375.87	374.35	373.95	372	0.484297788	-0.001065496	404.3	442.1	407.4	496.9	462.9	501.9	0.112100039	0.594019526	-9.87E-05	6.12	4.51	10.63	-40.02	0	2.4667	23.06	20.83	16.94	12.1	16.921875	1.186831969	1.957660979	0.489415245	0.275965209
1276	2009-06-27 13:30	13.5	375.4	374.4	372.3	372.05	0.483019005	-0.001278783	402.2	449	410.5	498.8	466.5	499.5	0.112657517	0.592975282	-0.001044244	6.28	4.68	10.96	-40.02	0	2.456	22.81	21.39	17.34	12.11	17.14875	1.173171424	1.935128122	0.48378203	0.278436119
1277	2009-06-27 14:00	14	375.2	375.1	373.7	371	0.483011741	-7.26E-06	398.8	447.1	402.8	495	452.9	510.6	0.111444122	0.593337739	0.000362457	3.35	4.79	8.14	-39.99	0	2.0435	23.02	21.71	17.74	12.11	17.385	1.203359194	1.984922381	0.496230595	0.281009133
1278	2009-06-27 14:30	14.5	376.1	375.7	374.9	376.35	0.485610802	0.002599061	417	468.6	428.5	520.6	487.5	518.3	0.117351434	0.603160263	0.009822523	0.6	4.88	5.48	-40	0	1.9065	22.61	21.87	18.08	12.14	17.500625	1.061275495	1.750557517	0.437639379	0.282268412
1279	2009-06-27 15:00	15	377.5	376.6	377.25	377.25	0.487822544	0.002211742	485.6	542.1	524.5	598.6	570.9	599.5	0.137379017	0.626687748	0.023527485	0.35	4.89	5.24	-40.05	0	1.863	22.08	21.77	18.29	12.18	17.506875	0.62883562	1.037254631	0.259313658	0.282336481
1280	2009-06-27 15:30	15.5	376.05	375.35	373.55	372.7	0.485315744	-0.0025068	485.5	535.2	527.9	633.6	602	636.1	0.141047355	0.626188645	-0.000499103	5.36	4.84	10.2	-40.05	0	0.544	21.84	21.55	18.39	12.19	17.47625	0.63350541	1.044957377	0.261239344	0.282002942
1281	2009-06-27 16:00	16	375.35	373.95	373.05	371.17	0.481665336	-0.003650407	605.2	689.7	698.2	777	741	628.9	0.177929193	0.660883588	0.034694943	4.7	4.79	9.48	-40.05	0	1.2375	22.51	21.43	18.43	12.18	17.549375	0.31809647	0.524695209	0.131173802	0.282799351
1282	2009-06-27 16:30	16.5	375.5	374.15	373.4	374.55	0.481697998	3.27E-05	489.7	573.4	543.1	680.7	535	547	0.148613462	0.630405732	-0.030477856	2.24	4.78	7.02	-40.07	0	3.1497	22.61	21.52	18.52	12.13	17.596875	0.494076535	0.814971604	0.203742901	0.283316676
1283	2009-06-27 17:00	17	377.05	376.97	377.2	378.85	0.486448912	0.004750914	399.4	436.7	388.4	483.4	460.7	517.5	0.108810919	0.596003911	-0.034401821	-0.52	4.78	4.25	-40.1	0	1.7875	22.1	21.6	18.69	12.18	17.6275	1.566641468	2.584150875	0.646037719	0.283650215
1284	2009-06-27 17:30	17.5	377.45	377.9	378.17	378.55	0.487410501	0.000961589	497	540.2	521.5	617.3	563.6	577.1	0.139403439	0.629744027	0.033740116	-1.01	4.76	3.75	-40.11	0	1.063	21.68	21.48	18.76	12.23	17.594375	0.622771253	1.027251551	0.256812888	0.283289449
1285	2009-06-27 18:00	18	382.1	383.45	386.5	388.25	0.494566614	0.007156113	590.2	636.1	647.8	762	684	665.7	0.170266006	0.671150026	0.041405998	-1.39	4.72	3.33	-40.13	0	0.325	21.51	21.29	18.74	12.25	17.53625	0.405708805	0.6692104	0.1673026	0.282656406
1286	2009-06-27 18:30	18.5	400.9	411.4	439.5	430.4	0.528120604	0.033553991	830	877	896	964	866	772	0.232660262	0.787646385	0.116496359	-8.08	8.08	0	-41.43	9.84	0.2	22	21.4	17.59	12.34	17.215	0.387558447	0.639271664	0.159817916	0.279157652
1287	2009-06-27 19:00	19	416.2	438.85	469.75	456.25	0.542468101	0.014347497	943	966	927	1068	1040	922	0.246197806	0.828890098	0.041243713	-2.34	4.62	2.28	-40.22	0	0.2	21.46	20.98	18.6	12.3	17.435	0.194781228	0.321288623	0.080322156	0.281553686
1288	2009-06-27 19:30	19.5	437.3	445.3	531.35	584	0.571773845	0.029305744	990	1020	962	1124	1195	1075	0.258577567	0.880857295	0.051967197	-4.57	4.57	0	-40.22	0	0.2185	21.24	20.84	18.5	12.32	17.35	0.225229839	0.371513137	0.092878284	0.280627945
1289	2009-06-27 20:00	20	453.73	494.15	652.75	748	0.596956583	0.025182738	1066	1076	1015	1203	1293	1148	0.275853719	0.983178153	0.102320858	-4.5	4.5	0	-40.24	0	0.2	20.7	20.65	18.4	12.33	17.2125	0.299434948	0.493913316	0.123478329	0.279130424
1290	2009-06-27 20:30	20.5	515.9	506.63	697.6	772	0.680394074	0.083437491	1142	1134	1063	1301	1344	1209	0.294349132	1.049138122	0.065959969	-4.4	4.4	0	-40.27	0	0.2	19.94	20.36	18.27	12.33	17.014375	0.270211752	0.445710106	0.111427527	0.276972633
1291	2009-06-27 21:00	21	501.6	566.2	776.33	900	0.664364893	-0.016029181	1210	1205	1140	1379	1378	1253	0.313521912	1.132250927	0.083112805	-4.29	4.29	0	-40.3	0	0.2	19.21	20	18.16	12.33	16.814375	0.319878783	0.527635107	0.131908777	0.27479442
1292	2009-06-27 21:30	21.5	534.35	625.05	760.5	808	0.709356663	0.044991771	1275	1278	1190	1450	1419	1306	0.32925881	1.186720485	0.054469558	-4.17	4.17	0	-40.31	0	0.2	18.7	19.64	18.03	12.34	16.6375	0.196007697	0.323311665	0.080827916	0.272868064
1293	2009-06-27 22:00	22	567.85	649.35	748.4	819.5	0.754380606	0.045023943	1329	1356	1286	1515	1465	1351	0.347929988	1.231166028	0.044445543	-4.06	4.06	0	-40.31	0	0.2	18.51	19.33	17.94	12.36	16.528125	0.164907549	0.272012452	0.068003113	0.271676854
1294	2009-06-27 22:30	22.5	561.9	589.85	627.3	746.65	0.745897256	-0.00848335	1372	1393	1327	1559	1529	1434	0.358174616	1.166230667	-0.06493536	-3.96	3.96	0	-40.32	0	0.2	18.33	19.06	17.84	12.37	16.420625	0.132677335	0.218849213	0.054712303	0.270506064
1295	2009-06-27 23:00	23	544.85	608.4	721.25	720.63	0.725428984	-0.020468272	1387	1466	1390	1624	1524	1407	0.372862652	1.213881416	0.047650749	-3.87	3.87	0	-40.31	0	0.2	17.98	18.82	17.72	12.39	16.293125	0.112511872	0.185586592	0.046396648	0.269117454
1296	2009-06-27 23:30	23.5	582.4	635.15	711.5	797	0.777397778	0.051968794	1387	1449	1368	1620	1457	1336	0.370632084	1.245671539	0.031790123	-3.79	3.79	0	-40.31	0	0.2	17.51	18.56	17.59	12.39	16.136875	0.126792823	0.209142801	0.0522857	0.267415726
1297	2009-06-28	0	539.15	575.7	760	739.5	0.719398031	-0.057999747	1356	1392	1298	1590	1401	1290	0.359267037	1.19241986	-0.053251679	-3.7	3.7	0	-40.31	0	0.2	17.01	18.27	17.46	12.38	15.968125	0.1236535	0.203964537	0.050991134	0.265577859
1298	2009-06-28 00:30	0.5	595.45	699.35	775.67	789.5	0.799106551	0.07970852	1335	1363	1278	1555	1384	1271	0.352685203	1.29297259	0.10055273	-4.67	4.67	0	-40.32	0	0.2	16.56	17.97	17.33	12.39	15.81	0.178432403	0.29432149	0.073580372	0.26385571
1299	2009-06-28 01:00	1	584.75	642.55	840	837.5	0.784078254	-0.015028297	1298	1395	1316	1516	1363	1251	0.351736368	1.27382731	-0.019145279	-3.51	3.51	0	-40.36	0	0.2	16.15	17.66	17.2	12.38	15.64875	0.138437926	0.228351218	0.057087804	0.262099526
1300	2009-06-28 01:30	1.5	649.8	683.7	889.5	913	0.873321286	0.089243032	1313	1352	1277	1516	1353	1257	0.348131911	1.340372545	0.066545234	-3.43	3.43	0	-40.34	0	0.2	15.77	17.38	17.07	12.37	15.496875	0.173793143	0.286669102	0.071667275	0.260445446
1301	2009-06-28 02:00	2	685.05	700.95	866.5	920	0.920859175	0.047537888	1329	1372	1287	1507	1370	1289	0.349328199	1.358321389	0.017948844	-3.34	3.34	0	-40.34	0	0.2185	15.42	17.11	16.95	12.38	15.360625	0.164435734	0.271234201	0.06780855	0.258961539
1302	2009-06-28 02:30	2.5	667.85	776	798	798	0.897779498	-0.023079677	1347	1406	1328	1525	1416	1341	0.355776175	1.376404159	0.01808277	-3.25	3.25	0	-40.39	0	0.2	15.24	16.85	16.83	12.4	15.250625	0.116205437	0.191679071	0.047919768	0.257763522
1303	2009-06-28 03:00	3	617.57	676.7	724.5	729	0.826377258	-0.07140224	1384	1448	1360	1589	1458	1386	0.367338493	1.280940049	-0.09546411	-3.18	3.18	0	-40.41	0	0.2	15.31	16.65	16.76	12.43	15.205	0.09493876	0.156600016	0.039150004	0.257266617
1304	2009-06-28 03:30	3.5	626.15	678.7	740	777.5	0.836447454	0.010070196	1410	1465	1383	1627	1513	1422	0.374773483	1.299423088	0.018483039	-1.17	1.17	0	-40.41	0	0.2	15.41	16.49	16.64	12.43	15.1425	0.036461756	0.060143103	0.015035776	0.256585926
1305	2009-06-28 04:00	4	628.15	682	763	801.5	0.841576239	0.005128785	1428	1480	1387	1655	1539	1459	0.379313644	1.317679984	0.018256896	-3.06	3.06	0	-40.41	0	0.2	15.39	16.35	16.51	12.41	15.05875	0.096489844	0.159158506	0.039789627	0.255673799
1306	2009-06-28 04:30	4.5	620.35	706.3	717.7	729.5	0.830440464	-0.011135776	1422	1475	1381	1656	1516	1440	0.378359331	1.30936398	-0.008316004	-6.09	3.01	-3.08	-40.41	0	0.2	15.24	16.19	16.34	12.37	14.93375	0.08641206	0.142535356	0.035633839	0.254312416
1307	2009-06-28 05:00	5	591.2	585.35	582.85	632.4	0.786432526	-0.044007938	1422	1484	1396	1660	1525	1449	0.379981736	1.177836875	-0.131527104	-11.37	2.97	-8.41	-40.44	0	0.5	15.34	16.06	16.21	12.35	14.866875	0.074098017	0.122223533	0.030555883	0.253584077
1308	2009-06-28 05:30	5.5	475.65	470.3	468.6	474.95	0.630216791	-0.156215735	1413	1465	1396	1679	1561	1433	0.380466381	1.022433526	-0.155403349	-2.82	2.94	0.12	-40.46	0	0.6495	15.71	16	16.1	12.34	14.8575	0.062802059	0.103591024	0.025897756	0.253481973
1309	2009-06-28 06:00	6	438.1	437.2	437.6	438.03	0.579744355	-0.050472436	1249	1202	1166	1639	1450	1069	0.34407796	0.937704841	-0.084728685	0.33	2.93	3.27	-40.46	0	1.525	16.24	16.02	15.99	12.33	14.883125	0.080895823	0.133436409	0.033359102	0.253761056
1310	2009-06-28 06:30	6.5	423.43	424.5	423.8	419.65	0.559755968	-0.019988387	1027	978	997	1507	1052	691.1	0.302156065	0.872943173	-0.064761668	3.58	2.94	6.52	-40.46	0	1.7087	16.76	16.12	15.9	12.33	14.933125	0.110802634	0.182767232	0.045691808	0.254305609
1311	2009-06-28 07:00	7	409.8	411.37	412.6	407.45	0.540554579	-0.019201389	891	801	795	1281	875	641.1	0.25257425	0.802269224	-0.070673949	5.38	2.97	8.34	-40.38	0	1.8315	17.3	16.27	15.8	12.32	14.988125	0.158223042	0.260986461	0.065246615	0.254904618
1312	2009-06-28 07:30	7.5	402.4	400.6	400.47	399.45	0.527442397	-0.013112182	690.7	618.2	616.4	979	806	608.9	0.194491845	0.724229992	-0.078039231	6.63	3.01	9.64	-40.37	0	1.9315	17.92	16.47	15.73	12.32	15.076875	0.283028484	0.466851108	0.116712777	0.2558712
1313	2009-06-28 08:00	8	392.4	392.35	392.5	391.45	0.511154225	-0.016288172	583.6	536.6	531.1	767	773	610.5	0.159505151	0.672809888	-0.051420104	8.34	3.08	11.42	-40.34	0	2.8685	18.68	16.74	15.66	12.3	15.19	0.424676997	0.70049814	0.175124535	0.257103251
1314	2009-06-28 08:30	8.5	387.7	386.15	384.9	387.55	0.503911923	-0.007242302	537.3	501.4	503.3	756	667.7	549.3	0.153461657	0.657181443	-0.015628445	8.11	3.17	11.28	-40.36	0	1.95	19.62	17.1	15.61	12.28	15.35	0.538352363	0.888003898	0.222000975	0.258845821
1315	2009-06-28 09:00	9	382.15	381.2	380.7	380.6	0.495718412	-0.008193511	537.8	524.8	528.9	773	642.1	528.6	0.157976012	0.654299707	-0.002881735	8.17	3.31	11.48	-40.36	0	2.4875	20.48	17.53	15.59	12.27	15.5275	0.452348625	0.746142063	0.186535516	0.260778985
1316	2009-06-28 09:30	9.5	379.45	381.65	378.05	377.5	0.492128767	-0.003589644	509.7	478.4	463.6	633.5	650.1	546.1	0.135871056	0.630093015	-0.024206692	7.51	3.46	10.98	-40.38	0	2.3255	21.14	17.98	15.59	12.26	15.69125	0.655908581	1.081911061	0.270477765	0.262562396
1317	2009-06-28 10:00	10	381.33	379.75	375.75	376.25	0.493851907	0.00172314	505.3	489.3	483	677.2	609.6	519.9	0.142127731	0.634151255	0.00405824	8.19	3.62	11.81	-40.41	0	2.4707	21.72	18.43	15.61	12.27	15.85875	0.623563674	1.028558638	0.25713966	0.264386649
1318	2009-06-28 10:30	10.5	380.5	379.75	373.85	375.5	0.492586213	-0.001265695	495.1	480.8	470.8	627	612.9	542.2	0.135318893	0.626257857	-0.007893398	7.38	3.79	11.17	-40.46	0	3.112	22.5	18.88	15.65	12.25	16.049375	0.69279405	1.142753072	0.285688268	0.266462758
1319	2009-06-28 11:00	11	380.1	378.3	374.75	375.6	0.4924212	-0.000165012	488.1	485	479.1	683.4	542.2	489.6	0.141759218	0.63220084	0.005942982	6.96	3.95	10.92	-40.49	0	2.881	22.91	19.36	15.73	12.25	16.220625	0.702308264	1.158446621	0.289611655	0.268327852
1320	2009-06-28 11:30	11.5	377.97	376.75	375.55	373.3	0.488163403	-0.004257797	503.2	493	492	664.4	571.8	507.5	0.141493321	0.628591767	-0.003609072	6.55	4.12	10.67	-40.54	0	2.9707	23.5	19.78	15.81	12.24	16.4	0.68063327	1.122694053	0.280673513	0.270281436
1321	2009-06-28 12:00	12	377.85	377.37	374.3	373.3	0.489109127	0.000945724	483.7	483.3	489.9	685.4	519.9	475.2	0.142556511	0.631144	0.002552233	6.17	4.3	10.46	-40.62	0	2.931	24.33	20.28	15.91	12.24	16.635	0.753336702	1.24261724	0.31065431	0.272840836
1322	2009-06-28 12:30	12.5	378.1	377.75	375.1	372.55	0.489172753	6.36E-05	518.9	505	523.8	733	524.4	492.6	0.1519982	0.641095493	0.009951493	6.17	4.44	10.61	-40.69	0	3.0185	24.12	20.69	16.02	12.24	16.726875	0.674889692	1.113220111	0.278305028	0.273841452
1323	2009-06-28 13:00	13	378.65	378.5	374.15	374.1	0.489021419	-0.000151334	495.1	474.6	488.6	671	548.9	492	0.141006971	0.62924428	-0.011851213	6.17	4.55	10.72	-40.82	0	3.206	24.46	20.94	16.16	12.26	16.875	0.88782061	1.464446366	0.366111592	0.275454691
1324	2009-06-28 13:30	13.5	378.7	376.85	377.05	375.25	0.488876006	-0.000145413	487.1	466.7	461.9	609.3	545.9	505	0.131996773	0.619950985	-0.009293296	6.17	4.68	10.85	-40.86	0	2.594	24.91	21.24	16.31	12.26	17.04375	0.989330872	1.631885975	0.407971494	0.277292558
1325	2009-06-28 14:00	14	378.2	378.1	377.6	372.6	0.488312367	-0.000563639	476.8	466.8	483.5	638.4	558.6	503	0.136325534	0.624824668	0.004873683	6.17	4.78	10.95	-40.94	0	2.2	25.07	21.51	16.43	12.25	17.15625	0.990722403	1.634181283	0.408545321	0.278517802
1326	2009-06-28 14:30	14.5	378.55	378.7	374.8	375.03	0.488800188	0.000487821	493	476.5	476.1	627.9	555	501.9	0.138640577	0.627509706	0.002685038	6.18	4.86	11.04	-40.97	0	2.3	24.91	21.7	16.56	12.25	17.220625	0.946542197	1.561306717	0.390326679	0.279218914
1327	2009-06-28 15:00	15	377.97	377.6	374.2	373.25	0.4876905	-0.001109688	504.2	494.9	516.4	703	568.8	501.6	0.150940409	0.638164162	0.010654457	5.5	4.92	10.41	-41.01	0	2.5127	24.84	21.82	16.68	12.26	17.2825	0.814564424	1.34361142	0.335902855	0.279892799
1328	2009-06-28 15:30	15.5	378.45	378.4	376.9	376.2	0.488817984	0.001127484	507.3	486.6	499.6	679.9	571.6	508.9	0.146967506	0.636723884	-0.001440278	4.82	4.95	9.78	-41.07	0	3.287	24.96	21.94	16.81	12.27	17.371875	0.886801042	1.462764606	0.365691151	0.280866187
1329	2009-06-28 16:00	16	378.6	377.8	376.47	376	0.490082038	0.001264054	500.5	496.9	512.8	749	530.8	478.8	0.155756877	0.646062986	0.009339102	4.92	4.94	9.86	-41.16	0	2.7685	24.57	22.06	16.95	12.27	17.398125	0.824652699	1.360251874	0.340062968	0.281152078
1330	2009-06-28 16:30	16.5	379.2	378.35	376.5	375.1	0.490728762	0.000646725	518	544	576.4	831	506.3	475	0.171852802	0.662883174	0.016820188	3.99	4.94	8.93	-41.26	0	2.75	24.26	22.03	17.08	12.28	17.405625	0.604051994	0.996374424	0.249093606	0.281233761
1331	2009-06-28 17:00	17	379.55	380	379.7	379.55	0.493199512	0.00247075	526.4	516.6	545	767	569	506.3	0.161785817	0.657999945	-0.004883229	0.07	4.91	4.98	-41.31	0	2.0755	23.91	21.97	17.2	12.29	17.39875	0.731656117	1.206855451	0.301713863	0.281158885
1332	2009-06-28 17:30	17.5	380.5	380.75	381.85	380.95	0.495559775	0.002360262	600.4	588.7	639.3	927	545.4	489.1	0.191478918	0.691672089	0.033672144	-2.42	4.87	2.45	-41.34	0	2.019	23.17	21.83	17.33	12.29	17.32875	0.495154834	0.816750242	0.204187561	0.28039651
1333	2009-06-28 18:00	18	383.05	383.65	389.75	388.77	0.49978898	0.004229206	689	646	713	1006	616.5	542.1	0.210623545	0.718813476	0.027141387	-1.91	4.82	2.91	-41.41	0.33	0.6815	22.62	21.61	17.42	12.29	17.2525	0.397717485	0.656028842	0.16400721	0.279566067
1334	2009-06-28 18:30	18.5	386.33	388.65	389.8	388.2	0.515138603	0.015349623	857	830	889	1171	784	712	0.248541494	0.774966903	0.056153427	-1.81	4.97	3.16	-40.09	0.55	1.5377	21.06	21.35	18.53	13.81	17.9	0.240095368	0.396033597	0.099008399	0.28661803
1335	2009-06-28 19:00	19	383.7	384.67	386.25	386.85	0.508170099	-0.006968505	941	818	913	1222	921	943	0.257457543	0.777269152	0.002302249	-7.66	7.66	0	-40.58	14.88	1.744	20.66	21.03	18.47	12.39	17.32375	0.382730089	0.631307364	0.157826841	0.280342055
1336	2009-06-28 19:30	19.5	384.25	385.85	389.4	389.85	0.509791146	0.001621047	682.8	553.1	606	957	970	723	0.184165793	0.702011413	-0.075257739	-7.24	7.24	0	-39.68	6.2	1.8755	19.38	20.13	19.67	12.54	17.491875	0.964563098	1.591031914	0.397757979	0.282173115
1337	2009-06-28 20:00	20	386.4	385.4	389.25	394.2	0.512778352	0.002987206	834	678.8	705	1083	962	754	0.213560205	0.735050719	0.033039306	-4.34	4.34	0	-39.65	8.66	0.6625	19.02	19.57	19.97	12.55	17.4575	0.32719737	0.539707003	0.134926751	0.281798735
1338	2009-06-28 20:30	20.5	391.2	391.2	395.2	393.9	0.519513991	0.00673564	976	867	890	1193	1077	948	0.249746782	0.781143722	0.046093003	-6.41	6.41	0	-39.61	0	1.3	18.83	19.17	19.82	12.59	17.315	0.289083208	0.476838281	0.11920957	0.280246758
1339	2009-06-28 21:00	21	391.85	393.4	396.85	395.6	0.521354956	0.001840965	647.3	761	729	914	957	969	0.195509002	0.72396232	-0.057181402	-4.11	4.11	0	-39.61	0	0.744	18.76	19.04	19.69	12.75	17.283125	0.23975807	0.395477229	0.098869307	0.279899606
1340	2009-06-28 21:30	21.5	398.15	402.25	419.8	424.83	0.530177847	0.008822891	561.5	643.5	621.8	720	840	891	0.161183668	0.704365571	-0.019596749	-4.12	4.12	0	-39.62	0	0.275	18.66	18.99	19.61	12.86	17.265625	0.403606792	0.665743161	0.16643579	0.279709012
1341	2009-06-28 22:00	22	410.4	416.95	436.5	457.1	0.54701499	0.016837143	754	897	883	865	1007	1035	0.210661457	0.777970731	0.07360516	-4.1	4.1	0	-39.59	0	0.20833	18.58	18.94	19.53	12.96	17.2475	0.198924451	0.328122806	0.082030701	0.279511612
1342	2009-06-28 22:30	22.5	412.15	422.33	432.35	456.65	0.549717744	0.002702755	952	1138	1112	1097	1121	1162	0.266117352	0.840182114	0.062211382	-4.08	4.08	0	-39.58	0	0.2	18.52	18.92	19.48	13.05	17.245625	0.127564155	0.2104151	0.052603775	0.279491191
1343	2009-06-28 23:00	23	418.15	422.55	451.43	439.05	0.557908067	0.008190323	1035	1304	1300	1236	1178	1204	0.302786265	0.885256819	0.045074706	-4.06	4.06	0	-39.56	0	0.2	18.46	18.89	19.4	13.11	17.22125	0.099888311	0.164764224	0.041191056	0.279225721
1344	2009-06-28 23:30	23.5	426.15	431.55	442.15	457.3	0.568532081	0.010624014	1118	1416	1416	1327	1213	1234	0.327356193	0.91822482	0.032968001	-4.04	4.04	0	-39.57	0	0.3625	18.39	18.86	19.32	13.16	17.1925	0.089620452	0.147827549	0.036956887	0.278912603
1345	2009-06-29	0	432.85	447.9	491.75	505.1	0.577720415	0.009188334	1195	1484	1510	1426	1222	1253	0.349403162	0.971423007	0.053198187	-4.02	4.02	0	-39.56	0	0.2	18.32	18.82	19.23	13.18	17.14875	0.087346771	0.144077148	0.036019287	0.278436119
1346	2009-06-29 00:30	0.5	464.45	493	518.9	583.75	0.62099414	0.043273725	1250	1532	1554	1501	1223	1241	0.364058975	1.03967395	0.068250943	-4	4	0	-39.58	0	0.2	18.22	18.78	19.13	13.22	17.10375	0.08983421	0.14818014	0.037045035	0.277946021
1347	2009-06-29 01:00	1	448.65	487.8	550.8	536.23	0.60047186	-0.02052228	1266	1564	1589	1505	1227	1226	0.368712827	1.042348876	0.002674926	-3.98	3.98	0	-39.6	0	0.2875	18.06	18.72	19.03	13.25	17.044375	0.082463095	0.1360216	0.0340054	0.277299365
1348	2009-06-29 01:30	1.5	431.27	433.95	452.75	456	0.576797193	-0.023674668	1285	1560	1581	1510	1241	1228	0.368856808	0.970532471	-0.071816405	-3.95	3.95	0	-39.59	0	0.254	17.96	18.66	18.93	13.28	16.9925	0.07608341	0.125498408	0.031374602	0.276734391
1349	2009-06-29 02:00	2	434.9	435.83	442.65	449.75	0.581831253	0.005034061	1304	1508	1531	1575	1214	1231	0.370485859	0.971957339	0.001424868	-3.92	3.92	0	-39.6	0	0.2185	17.9	18.59	18.84	13.31	16.9475	0.078720834	0.129848798	0.032462199	0.276244293
1350	2009-06-29 02:30	2.5	436.35	438.7	441.67	444.65	0.583843591	0.002012338	1300	1425	1452	1608	1194	1218	0.364803549	0.967884973	-0.004072366	-3.89	3.89	0	-39.63	0	0.2	17.85	18.52	18.74	13.33	16.896875	0.08429338	0.139040627	0.034760157	0.275692933
1351	2009-06-29 03:00	3	432.8	432.15	437.65	440.75	0.57902399	-0.004819601	1266	1343	1345	1603	1192	1207	0.35231989	0.948024114	-0.019860859	-3.85	3.85	0	-39.61	0.25	0.256	17.83	18.45	18.62	13.35	16.8425	0.090604314	0.149450416	0.037362604	0.275100731
1352	2009-06-29 03:30	3.5	427.1	430.1	431.85	436.1	0.571450103	-0.007573887	1240	1255	1266	1579	1216	1206	0.340044168	0.930086333	-0.01793778	-3.82	3.82	0	-39.63	0.38	0.206	17.82	18.39	18.5	13.38	16.794375	0.099012765	0.163320024	0.040830006	0.274576599
1353	2009-06-29 04:00	4	425.25	426.1	432.85	431.45	0.569011864	-0.002438239	1224	1229	1234	1551	1201	1207	0.333448687	0.92013229	-0.009954044	-3.8	3.8	0	-39.64	0.26	0.2	17.81	18.32	18.4	13.38	16.7425	0.101083402	0.166735509	0.041683877	0.274011625
1354	2009-06-29 04:30	4.5	427.85	428.8	431.65	435.07	0.572452364	0.0034405	1199	1211	1211	1528	1205	1190	0.328019962	0.916656138	-0.003476151	-3.77	3.77	0	-39.59	0	0.281	17.77	18.26	18.28	13.4	16.6875	0.103045803	0.169972459	0.042493115	0.273412617
1355	2009-06-29 05:00	5	427.13	428.65	431.9	433.2	0.57141464	-0.001037724	1180	1199	1202	1518	1219	1153	0.325341025	0.913119352	-0.003536786	-3.33	3.74	0.42	-39.58	0	0.204	17.76	18.2	18.19	13.43	16.650625	0.103533222	0.170776448	0.042694112	0.273011009
1356	2009-06-29 05:30	5.5	425.45	428.17	435.45	432.35	0.569138301	-0.002276339	1208	1281	1272	1521	1211	1192	0.334844898	0.92311848	0.009999128	-3.18	3.72	0.54	-39.6	0	0.206	17.77	18.15	18.09	13.45	16.61125	0.092839621	0.153137518	0.03828438	0.272582173
1357	2009-06-29 06:00	6	415.85	415.65	420.93	420.25	0.556247279	-0.012891022	1197	1305	1311	1529	1218	1188	0.339130024	0.911158566	-0.011959913	-2.7	3.7	1	-39.58	0	0.462	17.8	18.11	17.99	13.47	16.57625	0.088509853	0.145995634	0.036498908	0.272200986
1358	2009-06-29 06:30	6.5	412.6	412.6	414.3	416.1	0.551842753	-0.004404526	1229	1254	1255	1526	1214	1241	0.333866251	0.901207856	-0.00995071	-1.8	3.68	1.88	-39.6	0	0.2	17.84	18.07	17.9	13.5	16.549375	0.092905342	0.153245924	0.038311481	0.271908289
1359	2009-06-29 07:00	7	410.3	411.1	412.6	412.75	0.54852813	-0.003314623	1215	1262	1276	1542	1167	1248	0.336912934	0.901208992	1.14E-06	-1.38	3.66	2.29	-39.6	0	0.2	17.92	18.05	17.83	13.5	16.529375	0.09109512	0.150259992	0.037564998	0.271690467
1360	2009-06-29 07:30	7.5	408.15	407.75	408.2	409.45	0.544969768	-0.003558362	1160	1266	1272	1544	1190	1221	0.335155591	0.893281207	-0.007927785	-0.95	3.65	2.7	-39.6	0	0.2435	18.08	18.04	17.75	13.51	16.520625	0.089996014	0.148447033	0.037111758	0.271595171
1361	2009-06-29 08:00	8	406.75	406.45	407.35	407.53	0.542913226	-0.002056541	1137	1186	1195	1499	1172	1246	0.321238108	0.877146187	-0.01613502	-0.48	3.65	3.17	-39.59	0	0.2	18.36	18.06	17.66	13.53	16.531875	0.098900042	0.16313409	0.040783522	0.271717695
1362	2009-06-29 08:30	8.5	405.03	405.65	404.45	400.3	0.540234576	-0.00267865	1096	1148	1166	1476	1173	1220	0.314088417	0.866237689	-0.010908498	1.76	3.65	5.42	-39.58	0	0.45833	18.57	18.12	17.6	13.54	16.55	0.102954183	0.169821333	0.042455333	0.271915096
1363	2009-06-29 09:00	9	397.55	398.2	396.3	393.45	0.528321596	-0.011912981	1118	1174	1198	1478	1159	1235	0.318304496	0.858637633	-0.007600055	5.22	3.67	8.89	-39.61	0	0.4935	18.95	18.19	17.52	13.55	16.58375	0.099028491	0.163345965	0.040836491	0.272282669
1364	2009-06-29 09:30	9.5	393.45	392.9	389.87	389.8	0.521135701	-0.007185895	1033	1311	1353	1391	1009	1215	0.323506332	0.853418752	-0.005218881	7.43	3.71	11.13	-39.58	0	1.2755	19.63	18.33	17.45	13.52	16.659375	0.084650138	0.139629093	0.034907273	0.273106306
1365	2009-06-29 10:00	10	390.35	389.35	385.55	385.9	0.515954885	-0.005180816	597.1	914	873	876	797	1043	0.207335138	0.723434746	-0.129984006	8.15	3.78	11.93	-39.57	0	1.4875	20.3	18.58	17.4	13.54	16.7775	0.14934343	0.246339678	0.061584919	0.274392812
1366	2009-06-29 10:30	10.5	388.2	386.55	384.6	384.55	0.511943072	-0.004011813	478.6	629.9	591.5	677.2	709	914	0.152044364	0.661759714	-0.061675032	9.2	3.88	13.08	-39.56	0	1.4815	20.89	18.9	17.36	13.52	16.89	0.325111395	0.536266218	0.134066554	0.275618057
1367	2009-06-29 11:00	11	387.4	385.5	383.5	382.05	0.510022914	-0.001920158	446	498.1	465.8	583.6	634.7	780	0.12730574	0.634194672	-0.027565042	9.51	4.01	13.52	-39.54	0	0.8	21.27	19.24	17.36	13.54	17.0075	0.683571716	1.127540975	0.281885244	0.276897757
1368	2009-06-29 11:30	11.5	386.35	385.35	382.95	381.7	0.507963049	-0.002059865	492.4	604.1	569.8	650.7	687.8	900	0.147198615	0.653712972	0.0195183	8.03	4.15	12.18	-39.47	0	1.031	21.87	19.58	17.36	13.53	17.143125	0.380796794	0.628118423	0.157029606	0.278374857
1369	2009-06-29 12:00	12	385.05	382.95	380.55	380.65	0.506056087	-0.001906962	473.2	542.1	518.6	641.1	675.4	831	0.139493747	0.643233575	-0.010479396	7.1	4.29	11.39	-39.45	0	1.275	22.23	19.94	17.39	13.55	17.273125	0.535809725	0.883809856	0.220952464	0.279790695
1370	2009-06-29 12:30	12.5	382.45	381.4	379.5	378.65	0.501955847	-0.00410024	472.2	548	537.4	642.2	686.9	794	0.141171487	0.642042686	-0.00119089	7.86	4.45	12.32	-39.43	0	1.7815	22.43	20.24	17.44	13.56	17.37625	0.53585231	0.8838801	0.220970025	0.280913836
1371	2009-06-29 13:00	13	383.55	381.95	378.8	377.97	0.50298918	0.001033333	456.9	563.6	515.4	620.2	624.8	814	0.137419465	0.638039193	-0.004003493	8.69	4.57	13.26	-39.4	0	1.0935	22.6	20.5	17.5	13.58	17.475	0.504351519	0.831920032	0.207980008	0.281989328
1372	2009-06-29 13:30	13.5	379.57	378.15	376.45	375.25	0.495707307	-0.007281873	472.7	535.5	523	611.9	642.2	789	0.136573108	0.630687692	-0.007351501	9.29	4.69	13.97	-39.42	0	1.9837	22.95	20.69	17.56	13.59	17.58	0.595920893	0.982962297	0.245740574	0.28313289
1373	2009-06-29 14:00	14	377.7	377.77	375.15	372.8	0.49319749	-0.002509818	434.4	569	543.7	605.6	579.7	823	0.137479087	0.629537061	-0.001150631	7.76	4.81	12.57	-39.44	0	3.1745	23.53	20.97	17.63	13.59	17.73125	0.498103092	0.821613348	0.205403337	0.284780163
1374	2009-06-29 14:30	14.5	379	376.9	375.13	373.65	0.494314574	0.001117084	407.2	456.5	421.7	514.4	538.3	642.6	0.114185277	0.6050061	-0.024530961	5.54	4.91	10.45	-39.46	0	2.637	23.58	21.3	17.75	13.6	17.8475	1.144089422	1.887157809	0.471789452	0.286046249
1375	2009-06-29 15:00	15	378.4	377.6	373.75	374.35	0.492607307	-0.001707267	394.8	430.4	396.5	480.9	471.4	562.5	0.109923868	0.599505193	-0.005500907	7.61	5.02	12.63	-40.04	0	2.7185	23.58	21.55	17.86	13.61	17.93875	1.641749475	2.708040372	0.677010093	0.287040058
1376	2009-06-29 15:30	15.5	378.7	377.2	373.5	372	0.4931228	0.000515493	409.1	445.8	418.3	506.2	534.1	627.5	0.11519225	0.60512016	0.005614967	6.52	5.13	11.64	-40.41	0	1.5255	23.89	21.74	17.99	13.63	18.068125	1.31456129	2.168348519	0.54208713	0.288449089
1377	2009-06-29 16:00	16	375.25	375.85	374	372.5	0.491105521	-0.002017279	453.5	527.1	507.6	600.9	655.6	758	0.136240401	0.628151706	0.023031546	4.22	5.13	9.36	-40.39	0	2.1625	23.61	21.91	18.12	13.69	18.1325	0.671869971	1.108239127	0.277059782	0.289150202
1378	2009-06-29 16:30	16.5	374.95	374.3	372.4	370.7	0.49130971	0.000204189	506.7	547.9	570.7	663.7	605	514.7	0.149982919	0.641657414	0.013505709	5.31	5.1	10.4	-40.23	0	1.494	23.19	21.93	18.24	13.71	18.135	0.598935803	0.987935346	0.246983836	0.289177429
1379	2009-06-29 17:00	17	376.67	374.75	374.15	376	0.493998326	0.002688616	551.9	647	668.9	788	575.2	501.3	0.175458467	0.670199119	0.028541705	1.74	5.06	6.8	-40.21	0	1.8337	23.15	21.89	18.34	13.74	18.169375	0.391515822	0.645799294	0.161449824	0.28955181
1380	2009-06-29 17:30	17.5	378.3	378.83	379.5	380.5	0.498434866	0.004436539	525.3	618.7	642.5	807	582.5	500.1	0.17357318	0.675512922	0.005313803	-3.06	5.05	1.99	-40.09	0	1.731	22.92	21.81	18.4	13.76	18.154375	0.444858	0.733786391	0.183446598	0.289388444
1381	2009-06-29 18:00	18	380.15	381.2	382.17	381.8	0.50457451	0.006139645	630.5	675.9	650.8	806	736	733	0.179450996	0.689955582	0.014442659	-3.15	5.06	1.91	-40.05	0	2.1625	22.16	21.68	18.49	13.82	18.0875	0.366706898	0.604877358	0.15121934	0.288660104
1382	2009-06-29 18:30	18.5	386.45	387.4	389.6	388.7	0.510687922	0.006113412	418.1	485.8	444.4	549.7	520.3	582.7	0.120418667	0.633282719	-0.056672863	-3.21	4.21	1	-39.57	0	1.25	20.3	19.66	16.75	13.8	16.8175	0.954133577	1.57382858	0.393457145	0.274828455
1383	2009-06-29 19:00	19	388.35	389.65	401.45	395.55	0.518887198	0.008199276	534	612.9	597.6	703	632.5	681.7	0.159431974	0.68590829	0.052625571	-2.61	4.85	2.24	-40.1	0.22	0.9065	20.36	20.93	18.53	13.81	17.73375	0.47701493	0.78682875	0.196707188	0.284807391
1384	2009-06-29 19:30	19.5	395.1	397.6	402.5	402.8	0.529061886	0.010174688	708	791	824	903	805	728	0.209451981	0.748375347	0.062467057	-2	2	0	-40.09	0	0.2625	19.97	20.58	18.51	13.82	17.615	0.110978994	0.183058134	0.045764534	0.283514077
1385	2009-06-29 20:00	20	400.7	431.35	479.65	498.13	0.537883394	0.008821508	896	959	933	1098	958	887	0.250685205	0.845131702	0.096756355	-4.66	4.66	0	-40.12	0	0.206	19.63	20.27	18.47	13.82	17.499375	0.218095444	0.359745062	0.089936266	0.282254798
1386	2009-06-29 20:30	20.5	414.77	436.2	527.55	497.85	0.557519552	0.019636158	977	1124	1091	1221	1019	975	0.284099641	0.903028419	0.057896718	-6.07	6.07	0	-40.12	0	0.204	19.15	19.95	18.4	13.81	17.35	0.20862682	0.344126714	0.086031678	0.280627945
1387	2009-06-29 21:00	21	444.35	457.6	471	518.55	0.598243004	0.040723452	1053	1171	1130	1273	1048	1012	0.296751449	0.927127013	0.024098594	-10.95	10.95	0	-40.12	0	0.5315	18.6	19.66	18.33	13.81	17.200625	0.361733776	0.596674269	0.149168567	0.279001093
1388	2009-06-29 21:30	21.5	440.2	479.65	536.07	544.75	0.594838623	-0.003404381	1049	1213	1196	1263	1024	981	0.302279058	0.967220509	0.040093496	-8.14	8.14	0	-40.14	0	0.2	18.09	19.34	18.25	13.82	17.05	0.262607499	0.433167009	0.108291752	0.277360627
1389	2009-06-29 22:00	22	473.7	533	591.8	596.95	0.641404886	0.046566263	1046	1204	1184	1231	1021	963	0.297887566	1.028744096	0.061523587	-4.24	4.24	0	-40.18	0	0.2	17.53	19	18.16	13.83	16.885625	0.151291249	0.249552576	0.062388144	0.275570408
1390	2009-06-29 22:30	22.5	484.05	490.9	548.45	540.65	0.656840292	0.015435406	1029	1195	1174	1172	1006	971	0.289951373	0.983169213	-0.045574883	-4.13	4.13	0	-40.2	0	0.2	17.04	18.69	18.07	13.85	16.73875	0.136223312	0.224698247	0.056174562	0.273970784
1391	2009-06-29 23:00	23	449.3	448.6	452.9	504.55	0.605989245	-0.050851047	1018	1182	1165	1177	1012	984	0.288901061	0.909559665	-0.073609548	-4.02	4.02	0	-40.3	0	0.3185	16.72	18.38	18.01	13.86	16.62125	0.127465744	0.210252774	0.052563193	0.272691084
1392	2009-06-29 23:30	23.5	447.35	475.3	509.7	530.5	0.603847648	-0.002141597	1065	1122	1095	1265	1021	993	0.292333543	0.948291076	0.038731411	-3.91	3.91	0	-40.37	0	0.2125	16.61	18.12	17.92	13.89	16.534375	0.141422928	0.233274933	0.058318733	0.271744923
1393	2009-06-30	0	497.57	510.9	589.35	658.25	0.673777842	0.069930194	1062	1183	1155	1240	1051	1013	0.29685025	1.02653078	0.078239703	-3.82	3.82	0	-40.42	0	0.2	16.47	17.88	17.8	13.9	16.43	0.156887207	0.258783022	0.064695755	0.270608168
1394	2009-06-30 00:30	0.5	486.9	563.7	650	681.05	0.658206829	-0.015571012	1063	1188	1145	1220	1053	1022	0.29441677	1.071363255	0.044832475	-3.73	3.73	0	-40.45	0	0.2	16.12	17.66	17.7	13.9	16.3075	0.159677391	0.263385387	0.065846347	0.269274013
1395	2009-06-30 01:00	1	489.35	603.1	699.87	735	0.665888554	0.007681725	1058	1192	1165	1178	1082	1038	0.29183247	1.116530969	0.045167715	-3.64	3.64	0	-40.36	0	0.2	15.62	17.39	17.54	13.88	16.128125	0.174270458	0.287456426	0.071864106	0.267320429
1396	2009-06-30 01:30	1.5	552.75	634.6	773.5	783.5	0.756404633	0.090516079	1051	1209	1162	1155	1086	1041	0.289915622	1.186348075	0.069817106	-3.55	3.55	0	-40.43	0	0.2	15.13	17.12	17.42	13.89	15.974375	0.184906298	0.305000079	0.07625002	0.265645928
1397	2009-06-30 02:00	2	468.1	528.85	762	807	0.637845799	-0.118558834	1050	1220	1190	1153	1117	1074	0.292321025	1.086958661	-0.099389414	-3.47	3.47	0	-40.48	0	0.2	14.64	16.84	17.3	13.9	15.81875	0.18760226	0.309447026	0.077361757	0.263951006
1398	2009-06-30 02:30	2.5	474.5	518.85	579.2	611.75	0.645837011	0.007991212	1074	1236	1201	1174	1145	1094	0.296128025	1.020700041	-0.06625862	-3.38	3.38	0	-40.56	0	0.2	14.21	16.55	17.2	13.9	15.673125	0.117038954	0.193053945	0.048263486	0.262364995
1399	2009-06-30 03:00	3	486.5	531.1	617.4	639.53	0.664491273	0.018654262	1058	1237	1208	1166	1090	1039	0.295445506	1.046691665	0.025991624	-3.29	3.29	0	-40.49	0	0.2	13.95	16.27	17.08	13.91	15.54625	0.118635124	0.195686802	0.0489217	0.260983192
1400	2009-06-30 03:30	3.5	494.07	523.7	597.35	621.05	0.672704472	0.008213199	989	1192	1160	1090	1028	982	0.27989671	1.018830302	-0.027861362	-3.21	3.21	0	-40.53	0	0.2	13.72	16.01	16.96	13.93	15.43	0.121198286	0.199914698	0.049978674	0.259717106
1401	2009-06-30 04:00	4	497.55	504.93	541.7	577.85	0.67604466	0.003340188	980	1157	1108	1076	1030	996	0.272847363	0.980675657	-0.038154645	-3.13	3.13	0	-40.54	0	0.2	13.6	15.78	16.84	13.93	15.326875	0.115730394	0.190895496	0.047723874	0.258593965
1402	2009-06-30 04:30	4.5	486.75	512.1	548.77	569.75	0.660218602	-0.015826058	951	1163	1130	1064	1050	1011	0.272410292	0.980133868	-0.000541788	-0.98	3.06	2.08	-40.82	0	0.2	13.64	15.58	16.73	13.95	15.259375	0.109788584	0.181094572	0.045273643	0.257858818
1403	2009-06-30 05:00	5	468.6	481.05	489.9	510.85	0.633917573	-0.026301029	987	1181	1148	1100	1088	1056	0.279187968	0.939329467	-0.040804401	-0.62	3	2.38	-40.78	0	0.2	13.74	15.43	16.61	13.94	15.195625	0.094681556	0.156175762	0.039043941	0.257164513
1404	2009-06-30 05:30	5.5	442.95	442.25	440.15	442.85	0.595971598	-0.037945975	1017	1183	1130	1153	1068	1037	0.289800124	0.894863274	-0.044466193	0.66	2.94	3.6	-40.97	0	0.2935	13.97	15.33	16.49	13.95	15.16375	0.08363473	0.137954193	0.034488548	0.256817361
1405	2009-06-30 06:00	6	430.25	429.7	428.85	429.9	0.577212236	-0.018759362	1019	1156	1102	1231	1062	1012	0.289164921	0.876282218	-0.018581056	0.14	2.9	3.04	-40.78	0	0.5435	14.55	15.28	16.37	13.94	15.17875	0.083609042	0.137911821	0.034477955	0.256980727
1406	2009-06-30 06:30	6.5	424.2	424.45	421.3	422.2	0.568026398	-0.009185838	1005	1009	977	1276	1071	915	0.278487071	0.856023439	-0.020258779	2.93	2.88	5.81	-40.71	0	0.8815	15.1	15.33	16.26	13.94	15.215625	0.102575858	0.169197291	0.042299323	0.257382335
1407	2009-06-30 07:00	7	425.4	425.65	424.95	424.7	0.568812858	0.00078646	930	947	921	1253	1024	799	0.26705152	0.844978732	-0.011044707	1.84	2.89	4.72	-40.6	0	1.0333	15.64	15.45	16.15	13.95	15.2675	0.115365737	0.190293999	0.0475735	0.257947308
1408	2009-06-30 07:30	7.5	421.1	421.97	421.85	418.4	0.562219181	-0.006593678	862	898	883	1208	948	718	0.255374027	0.825792241	-0.019186492	4.38	2.9	7.28	-40.66	0	1.3505	16.02	15.6	16.08	13.95	15.316875	0.126228002	0.208211137	0.052052784	0.258485055
1409	2009-06-30 08:00	8	417.5	417.85	416.43	417.25	0.556283542	-0.005935639	760	884	886	1165	883	671.1	0.24716064	0.809247642	-0.016544599	1.79	2.93	4.72	-40.68	0	1.225	16.45	15.76	15.99	13.95	15.366875	0.130759525	0.215685814	0.053921453	0.259029608
1410	2009-06-30 08:30	8.5	417.75	418.1	418.05	418.2	0.556505668	0.000222126	799	800	784	1103	900	722	0.230996297	0.79467304	-0.014574602	0.6	2.99	3.58	-40.64	0	1.213	16.8	16.02	16.01	14.06	15.50125	0.162952948	0.268788367	0.067197092	0.260493094
1411	2009-06-30 09:00	9	415.35	414.2	413.55	414.8	0.553029807	-0.003475861	814	845	839	1139	901	696.7	0.240943631	0.799731224	0.005058184	2.43	3.03	5.45	-40.71	0	1.0875	16.94	16.22	16.02	14.09	15.569375	0.147262774	0.242907669	0.060726917	0.261235048
1412	2009-06-30 09:30	9.5	407.8	406.35	404.9	406.95	0.541896206	-0.011133601	805	871	848	1144	904	708	0.242838498	0.789795001	-0.009936223	6.4	3.04	9.44	-40.7	0	1.6815	17.05	16.28	15.91	14	15.525	0.137037011	0.226040431	0.056510108	0.260751757
1413	2009-06-30 10:00	10	398.5	396.65	393.5	394.67	0.527943001	-0.013953205	700	841	860	1139	816	622.8	0.238693245	0.768943443	-0.020851558	7.48	3.06	10.54	-40.63	0	1.738	17.37	16.36	15.83	13.95	15.534375	0.143050222	0.235959129	0.058989782	0.260853861
1414	2009-06-30 10:30	10.5	388.65	385.05	383.8	382.6	0.513176742	-0.014766259	688	757	777	1071	760	614.8	0.221815076	0.735981193	-0.03296225	6.94	3.1	10.04	-40.61	0	1.6565	17.78	16.52	15.81	13.93	15.601875	0.172079848	0.283843048	0.070960762	0.261589007
1415	2009-06-30 11:00	11	382.7	382.05	380.95	380.9	0.504559564	-0.008617177	672.1	739	741	1021	781	632.6	0.21262263	0.721012461	-0.014968733	3.87	3.13	7	-40.68	0	1.288	18.3	16.71	15.78	13.9	15.681875	0.180826232	0.298270073	0.074567518	0.262460292
1416	2009-06-30 11:30	11.5	378.8	377.85	377.45	378	0.498940478	-0.005619086	652.3	649	636.2	876	827	699.6	0.185568552	0.688309895	-0.032702566	2.42	3.19	5.61	-40.87	1.05	1.05	18.7	16.94	15.77	13.89	15.768125	0.242546947	0.400077439	0.10001936	0.263399646
1417	2009-06-30 12:00	12	374.43	373.7	372.9	371.65	0.494645634	-0.004294843	627	623.8	605.8	796	875	764	0.173144661	0.67118189	-0.017128005	5.48	3.26	8.74	-40.9	0	1.9917	18.9	17.17	15.77	13.87	15.83	0.267036003	0.440471757	0.110117939	0.264073531
1418	2009-06-30 12:30	12.5	369.7	371.77	369.05	366.85	0.487742483	-0.006903151	575.8	525.5	523.5	703	919	756	0.148473355	0.64003845	-0.03114344	8.92	3.33	12.25	-39.86	0	2.6625	19.29	17.39	15.8	13.88	15.934375	0.432610171	0.713583787	0.178395947	0.265210285
1419	2009-06-30 13:00	13	371.55	372.65	371.2	368.05	0.48950696	0.001764476	485.1	455.4	437.1	570.2	831	654.1	0.123246054	0.614283411	-0.025755039	8.54	3.42	11.97	-39.41	0	2.5745	20.13	17.69	15.84	13.86	16.104375	0.774362436	1.277298864	0.319324716	0.267061766
1420	2009-06-30 13:30	13.5	373.25	373.3	370.35	369.45	0.490174347	0.000667387	455.1	433.1	402.7	508.6	750	577.2	0.112677444	0.601968628	-0.012314783	9.87	3.54	13.41	-39.44	0	2.887	20.79	18.07	15.89	13.85	16.27375	1.069387368	1.763937927	0.440984482	0.26890644
1421	2009-06-30 14:00	14	373.2	372.45	370	368.75	0.488713586	-0.00146076	448.2	434.1	403.9	504.2	735	578	0.112064513	0.598828067	-0.003140561	10.41	3.67	14.08	-39.45	0	2.069	21.74	18.51	15.94	13.83	16.4875	1.0532263	1.737280495	0.434320124	0.271234404
1422	2009-06-30 14:30	14.5	373.75	372.4	370.5	367.3	0.488703538	-1.00E-05	465.4	457.5	432.1	543	663.5	533.6	0.119360848	0.606258286	0.007430219	9.24	3.84	13.08	-39.45	0	2.0935	22.65	19.01	16.01	13.84	16.724375	0.813499451	1.341854764	0.335463691	0.273814225
1423	2009-06-30 15:00	15	372.85	370.8	367.8	367.43	0.486864763	-0.001838775	488.6	471	455.3	577.5	659.8	566.4	0.12568066	0.61076787	0.004509585	7.12	4.03	11.15	-39.45	0	2.3	23.06	19.48	16.09	13.82	16.8875	0.761895255	1.256734442	0.31418361	0.275590829
1424	2009-06-30 15:30	15.5	371.3	370	367.15	366.95	0.485631608	-0.001233155	506.3	485.2	476.9	579	752	635.7	0.128486555	0.613649558	0.002881687	5.81	4.17	9.98	-39.44	0	1.9043	22.92	19.82	16.18	13.82	16.9675	0.706800158	1.165855931	0.291463983	0.276462114
1425	2009-06-30 16:00	16	370.3	370.13	368.7	365.7	0.484317769	-0.001313839	529.2	530.9	539	664.4	796	640.2	0.144066963	0.630019853	0.016370295	3.88	4.25	8.13	-39.46	0	1.5875	22.52	20	16.28	13.81	16.985625	0.530033385	0.874281872	0.218570468	0.276659515
1426	2009-06-30 16:30	16.5	369.95	369.55	368.67	367.65	0.484935942	0.000618173	529.8	510	512	659.1	785	636.9	0.140777238	0.627692998	-0.002326855	1.6	4.3	5.9	-39.5	0	1.7815	22.15	20.07	16.38	13.8	16.986875	0.623684382	1.028757743	0.257189436	0.276673128
1427	2009-06-30 17:00	17	371.65	371.6	371.85	371.55	0.487546722	0.00261078	578	561.7	558.3	729	862	701	0.154644033	0.64595557	0.018262572	-0.63	4.31	3.67	-39.51	0	1.2565	21.67	20.04	16.48	13.8	16.95875	0.475781802	0.784794724	0.196198681	0.276366817
1428	2009-06-30 17:30	17.5	372.65	373.15	374.6	373.55	0.489890393	0.002343671	637.5	635.7	649.8	812	906	732	0.174365576	0.6700188	0.02406323	-1.97	4.29	2.32	-39.56	0	1.2315	21.24	19.96	16.59	13.8	16.93125	0.34606407	0.570827331	0.142706833	0.276067313
1429	2009-06-30 18:00	18	376.15	376.7	377.85	377.9	0.496226499	0.006336106	674	799	823	1003	917	713	0.213435464	0.716067488	0.046048688	-1.77	4.26	2.49	-39.58	0	1.419	20.76	19.84	16.68	13.8	16.8825	0.214966502	0.35458392	0.08864598	0.275536374
1430	2009-06-30 18:30	18.5	377.9	378.6	380.05	381.23	0.494511026	-0.001715474	730	815	900	1132	893	672.4	0.232806603	0.734309327	0.018241838	0.39	4.85	5.24	-39.51	0	1.7815	22.17	21.25	17.38	13.68	17.548125	0.238480528	0.393369944	0.098342486	0.282785737
1431	2009-06-30 19:00	19	381.3	381.2	384.15	384.85	0.504355251	0.009844225	746	738	806	1109	847	631.1	0.222791972	0.734828437	0.000519111	-3.01	3.01	0	-39.56	0	1.292	19.9	19.46	16.81	13.8	16.7525	0.183041307	0.301923805	0.075480951	0.274120536
1432	2009-06-30 19:30	19.5	384.7	385.57	387.1	390.25	0.509436921	0.00508167	779	761	802	1086	907	712	0.222118104	0.740402188	0.00557375	-3.09	3.09	0	-39.56	0	0.65	19.55	19.26	16.85	13.8	16.68625	0.177949906	0.293525618	0.073381405	0.273399003
1433	2009-06-30 20:00	20	391	393.8	397.53	397.25	0.518579131	0.009142209	860	865	876	1139	973	816	0.239350224	0.770578366	0.030176178	-3.07	3.07	0	-39.55	0	0.387	19.24	19.07	16.88	13.79	16.62	0.140108596	0.231106962	0.05777674	0.27267747
1434	2009-06-30 20:30	20.5	399.1	403.75	418.35	429.4	0.530305366	0.011726235	951	1024	1039	1254	1032	908	0.27175457	0.82247745	0.051899085	-4	4	0	-39.55	0	0.2	18.93	18.88	16.9	13.78	16.55	0.143635445	0.236924446	0.059231111	0.271915096
1435	2009-06-30 21:00	21	405.7	410.4	419.95	421.35	0.53972388	0.009418514	1024	1173	1184	1371	1071	998	0.302027818	0.861129915	0.038652464	-3.94	3.94	0	-39.54	0	0.3685	18.6	18.7	16.9	13.77	16.471875	0.111939624	0.184642678	0.04616067	0.271064231
1436	2009-06-30 21:30	21.5	414.3	419.45	436.65	436.8	0.551905773	0.012181893	1091	1254	1278	1438	1096	1031	0.320962514	0.896399986	0.035270071	-3.88	3.88	0	-39.55	0	0.2	18.28	18.51	16.9	13.78	16.399375	0.101352483	0.167179353	0.041794838	0.270274629
1437	2009-06-30 22:00	22	408.8	410.5	413.4	418.27	0.544976245	-0.006929528	1124	1337	1373	1456	1110	1060	0.33398202	0.895142407	-0.001257579	-3.4	3.4	0	-39.55	0	0.331	17.97	18.31	16.88	13.77	16.3125	0.078931591	0.130196439	0.03254911	0.269328468
1438	2009-06-30 22:30	22.5	406.43	408.2	411.95	415.15	0.541614007	-0.003362238	1098	1336	1393	1475	1111	1015	0.336514197	0.894173783	-0.000968624	-2.79	2.79	0	-39.56	0	0.525	17.71	18.12	16.85	13.78	16.23625	0.064530719	0.106442423	0.026610606	0.268498025
1439	2009-06-30 23:00	23	406.2	408.7	413.05	412.7	0.541318754	-0.000295253	1063	1298	1355	1485	1107	981	0.332119185	0.889373789	-0.004799994	-3.35	3.35	0	-39.56	0	1.025	17.52	17.94	16.83	13.77	16.168125	0.080530789	0.13283429	0.033208573	0.267756071
1440	2009-06-30 23:30	23.5	410	412.25	413.7	414.95	0.546177891	0.004859137	1107	1216	1283	1493	1115	965	0.325902531	0.887639753	-0.001734035	-3.03	3.03	0	-39.58	0	1.044	17.4	17.77	16.79	13.77	16.10625	0.080442039	0.132687899	0.033171975	0.267082187
1441	2009-07-01	0	414.6	415.55	418.35	418.2	0.552560737	0.006382846	1079	1059	1110	1454	1106	898	0.302491853	0.869249265	-0.018390489	-3.35	3.35	0	-39.58	0	0.694	17.3	17.63	16.75	13.77	16.0525	0.111182601	0.183393981	0.045848495	0.266496792
1442	2009-07-01 00:30	0.5	420.4	422.85	428.1	428.8	0.561446602	0.008885865	1062	1002	1027	1402	1099	929	0.288555528	0.866282234	-0.002967031	-3.15	3.15	0	-39.58	0	0.2935	17.14	17.51	16.71	13.77	15.995	0.116948217	0.192904276	0.048226069	0.265870556
1443	2009-07-01 01:00	1	424.85	426.95	430.2	430.95	0.568230533	0.006783931	1100	1099	1093	1407	1110	980	0.29881972	0.882828067	0.016545833	-2.95	2.95	0	-39.57	0	0.888	16.88	17.38	16.66	13.76	15.91625	0.094076047	0.155176984	0.038794246	0.265012885
1444	2009-07-01 01:30	1.5	426.8	427.55	430.4	431.27	0.571103686	0.002873153	1089	1073	1096	1399	1087	949	0.296957317	0.882160084	-0.000667983	-2.5	2.5	0	-39.57	0	1.1125	16.63	17.23	16.61	13.76	15.838125	0.083005278	0.136915923	0.034228981	0.264162021
1445	2009-07-01 02:00	2	427.47	428.5	432.8	432.15	0.571909629	0.000805944	1052	981	1009	1356	1082	908	0.281586125	0.867511025	-0.014649058	-2.67	2.67	0	-39.54	0	0.8	16.43	17.08	16.56	13.76	15.76625	0.103699517	0.17105075	0.042762688	0.263379226
1446	2009-07-01 02:30	2.5	429	429.87	432.25	436.4	0.574133672	0.002224043	1009	948	943	1303	1067	914	0.268872432	0.855779642	-0.011731383	-2.84	2.84	0	-39.55	0	0.681	16.29	16.93	16.52	13.76	15.705625	0.118290213	0.195117877	0.048779469	0.262718955
1447	2009-07-01 03:00	3	430.7	430.85	434.4	436.95	0.576844668	0.002710996	1027	999	1008	1310	1088	937	0.276864463	0.866522431	0.010742788	-2.54	2.54	0	-39.54	0	0.8315	16.12	16.8	16.47	13.75	15.638125	0.09622693	0.158724833	0.039681208	0.261983808
1448	2009-07-01 03:30	3.5	431.3	433.6	437.1	438.05	0.57777284	0.000928173	1050	1090	1097	1303	1091	976	0.286892454	0.879844414	0.013321984	-2.71	2.71	0	-39.53	0	0.656	15.92	16.67	16.41	13.76	15.569375	0.088489202	0.14596157	0.036490392	0.261235048
1449	2009-07-01 04:00	4	433.55	434.6	437.6	439.4	0.580859444	0.003086603	1053	1059	1057	1319	1079	972	0.284463363	0.879033338	-0.000811076	-2.3	2.3	0	-39.53	0	0.262	15.74	16.53	16.36	13.76	15.501875	0.079029558	0.130358033	0.032589508	0.260499901
1450	2009-07-01 04:30	4.5	430.1	431.75	434.15	435.1	0.575411846	-0.005447597	1062	1124	1111	1326	1068	998	0.291812108	0.881273355	0.002240017	-1.79	3.2	1.41	-39.53	0	0.537	15.67	16.41	16.3	13.76	15.448125	0.098709552	0.16281988	0.04070497	0.259914506
1451	2009-07-01 05:00	5	424.85	424.9	426.45	427.23	0.567183401	-0.008228445	1047	1134	1148	1339	1099	988	0.295620689	0.874848775	-0.00642458	-2.74	3.16	0.42	-39.54	0	0.3435	15.71	16.3	16.24	13.75	15.406875	0.094806947	0.156382593	0.039095648	0.25946525
1452	2009-07-01 05:30	5.5	415.9	417.6	418.65	416.8	0.554316055	-0.012867347	1057	1155	1155	1355	1106	980	0.298756783	0.866633654	-0.00821512	0.1	3.13	3.23	-39.53	0	1.0793	15.81	16.23	16.19	13.74	15.384375	0.089784733	0.148098529	0.037024632	0.259220201
1453	2009-07-01 06:00	6	409.85	410.7	411.9	409.9	0.545157443	-0.009158611	999	1097	1128	1364	1099	896	0.293537422	0.850397706	-0.016235949	0.33	3.11	3.44	-39.54	0	0.963	16	16.19	16.14	13.74	15.381875	0.095722542	0.157892853	0.039473213	0.259192974
1454	2009-07-01 06:30	6.5	407.65	407	407.8	408.1	0.541438762	-0.003718682	950	995	1018	1338	1047	806	0.277328186	0.828278973	-0.022118733	0.05	3.09	3.14	-39.54	0	1.338	16.25	16.2	16.08	13.74	15.3925	0.11113894	0.183321962	0.045830491	0.259308691
1455	2009-07-01 07:00	7	401.9	401.25	400.25	401.1	0.53277849	-0.008660272	893	884	891	1244	1024	794	0.252523873	0.793137745	-0.035141228	1.04	3.09	4.12	-39.54	0	2.0065	16.48	16.23	16.02	13.74	15.404375	0.135039242	0.222745141	0.055686285	0.259438022
1456	2009-07-01 07:30	7.5	399.8	399.75	398.8	400.3	0.529530509	-0.003247982	799	798	826	1186	914	669.2	0.23565696	0.77206984	-0.021067905	0.29	3.09	3.39	-39.56	0	0.8185	16.76	16.3	15.98	13.74	15.4375	0.163504385	0.269697955	0.067424489	0.259798789
1457	2009-07-01 08:00	8	398.1	397.1	395.95	396.25	0.52609806	-0.003432449	784	768	752	1079	946	747	0.217897427	0.749067794	-0.023002046	5.66	3.1	8.77	-39.56	0	1.344	16.93	16.38	15.93	13.73	15.451875	0.175609515	0.289665179	0.072416295	0.259955348
1458	2009-07-01 08:30	8.5	393.85	393.4	389.15	389.83	0.517579807	-0.008518253	719	674.8	689.2	984	950	746	0.198193124	0.718721024	-0.03034677	8.41	3.12	11.53	-39.55	0	1.5375	17.52	16.49	15.9	13.72	15.531875	0.228519958	0.376940136	0.094235034	0.260826633
1459	2009-07-01 09:00	9	391.4	390.65	386.95	384.2	0.512943872	-0.004635935	589.6	545	559.6	778	900	692.2	0.159049295	0.672052309	-0.046668715	9.2	3.17	12.37	-39.56	0	1.8047	18.5	16.71	15.87	13.71	15.68125	0.398710546	0.65766688	0.16441672	0.262453485
1460	2009-07-01 09:30	9.5	385.15	385.9	384.2	380.9	0.50392943	-0.009014441	523.3	494.1	486.9	633.7	860	690.1	0.135232602	0.640421373	-0.031630936	7.72	3.26	10.98	-39.55	0	1.8815	19.49	17.05	15.84	13.69	15.85125	0.565766699	0.933223421	0.233305855	0.264304966
1461	2009-07-01 10:00	10	384.15	382.95	380	379.45	0.501684551	-0.002244879	533.2	501.7	500.9	630.4	870	700	0.136464928	0.637347457	-0.003073915	9.23	3.38	12.61	-39.54	0	2.131	20.17	17.45	15.84	13.68	16.008125	0.549661273	0.90665777	0.226664442	0.266013501
1462	2009-07-01 10:30	10.5	383.75	380.5	377.8	377.6	0.500448215	-0.001236336	498.2	473.2	462.6	583.6	847	683	0.126755474	0.623930956	-0.013416501	9.28	3.52	12.8	-39.54	0	1.45	20.95	17.87	15.85	13.66	16.181875	0.715471617	1.180159369	0.295039842	0.267905823
1463	2009-07-01 11:00	11	381.9	380.93	376.95	377.35	0.497484249	-0.002963966	490.1	474.5	460.1	569	830	648.5	0.124867847	0.620721706	-0.00320925	8.45	3.66	12.11	-39.55	0	1.4815	21.68	18.32	15.87	13.66	16.365	0.733149121	1.209318137	0.302329534	0.269900249
1464	2009-07-01 11:30	11.5	380.35	380.65	378.6	376.3	0.495576217	-0.001908032	516.3	516.6	523.2	666.3	778	595.5	0.141579867	0.638057362	0.017335657	7.56	3.8	11.36	-39.54	0	1.9685	21.87	18.76	15.91	13.66	16.48625	0.542804894	0.895348279	0.22383707	0.27122079
1465	2009-07-01 12:00	12	378	377.2	374.1	372.9	0.490007064	-0.005569153	539.7	519.6	526.1	669	823	666.7	0.14287998	0.632522176	-0.005535186	10.11	3.94	14.05	-39.57	0	2.9935	22.25	19.09	15.97	13.65	16.615	0.546375355	0.901237698	0.225309425	0.272623015
1466	2009-07-01 12:30	12.5	377.2	375	372.55	371.7	0.487778344	-0.00222872	508.3	472.3	461	585.9	775	634.4	0.126973756	0.612704823	-0.019817353	10.3	4.13	14.44	-39.57	0	2.469	23.61	19.48	16.05	13.64	16.885	0.796740313	1.314210826	0.328552707	0.275563601
1467	2009-07-01 13:00	13	375.85	375.05	372.05	372.3	0.486582637	-0.001195706	489.1	453.2	451.7	560.5	750	611.2	0.122406364	0.608136247	-0.004568577	8.88	4.34	13.22	-39.56	0	2.2875	24.33	20	16.14	13.64	17.10625	1.012180962	1.669576844	0.417394211	0.277973249
1468	2009-07-01 13:30	13.5	375.25	374.8	371.75	370.97	0.485386215	-0.001196422	491.5	457.5	444.3	548.9	763	625.9	0.120918955	0.605678126	-0.002458121	8.72	4.52	13.24	-39.56	0	2.0935	24.36	20.44	16.23	13.64	17.22625	1.016816161	1.677222533	0.419305633	0.279280176
1469	2009-07-01 14:00	14	374.47	375.3	373.35	369.8	0.485103373	-0.000282842	493.5	464.4	460.7	563.8	751	646.9	0.123903476	0.610651442	0.004973316	3.57	4.64	8.22	-39.53	0	1.5793	24.39	20.76	16.34	13.65	17.334375	0.962837643	1.588185802	0.397046451	0.280457773
1470	2009-07-01 14:30	14.5	373.2	372.87	369.95	368.8	0.482751779	-0.002351594	551	523.1	529.3	630.9	827	699.4	0.139586467	0.623289974	0.012638531	6.97	4.74	11.71	-39.52	0	1.569	24.16	20.95	16.46	13.64	17.383125	0.637597956	1.051707969	0.262926992	0.280988712
1471	2009-07-01 15:00	15	371.45	372.65	368.1	368.2	0.480084479	-0.0026673	589.1	553.4	576.8	723	849	754	0.1545445	0.637011348	0.013721374	7.54	4.79	12.33	-39.52	0	0.8125	24.27	21.1	16.58	13.64	17.47	0.534981434	0.882443603	0.220610901	0.281934873
1472	2009-07-01 15:30	15.5	374.2	373.15	371.45	370.05	0.481926132	0.001841653	534.4	528.2	546.1	674.1	856	714	0.144737061	0.626520872	-0.010490476	7.65	4.84	12.49	-39.51	0	2.0125	24.52	21.25	16.69	13.63	17.5675	0.6258694	1.032361897	0.258090474	0.282996751
1473	2009-07-01 16:00	16	372.05	372.75	371.1	366.95	0.479444766	-0.002481366	621.8	585.9	617.9	765	833	732	0.163868935	0.64675664	0.020235768	7.9	4.94	12.84	-39.51	0.28	2.1	25.07	21.46	16.78	13.62	17.70625	0.464078283	0.765489952	0.191372488	0.284507886
1474	2009-07-01 16:30	16.5	372.75	371.2	368.95	370.2	0.486768906	0.00732414	651.8	563.5	612.1	815	780	696.8	0.168505433	0.657677726	0.010921086	4.81	5	9.81	-39.51	0.41	1.05	24.94	21.68	16.89	13.61	17.769375	0.534547978	0.881728624	0.220432156	0.285195385
1475	2009-07-01 17:00	17	375.25	375.5	374.7	370.93	0.491514032	0.004745126	567.6	546.2	556.2	689.6	859	737	0.148645417	0.643274053	-0.014403673	1.71	5.03	6.74	-39.51	0	1.2125	23.92	21.74	17	13.63	17.700625	0.613710094	1.012305309	0.253076327	0.284446624
1476	2009-07-01 17:30	17.5	371.1	371.75	369.7	368.15	0.485112349	-0.006401682	725	818	841	981	921	899	0.213543502	0.704520476	0.061246423	1.33	5	6.33	-39.51	0	1.3833	23	21.62	17.14	13.65	17.621875	0.24012094	0.396075777	0.099018944	0.283588953
1477	2009-07-01 18:00	18	373.1	371.57	371.55	372.8	0.486983654	0.001871305	778	933	989	1134	1009	906	0.245487194	0.73809574	0.033575263	3.97	4.92	8.9	-39.51	0	1.263	22.61	21.44	17.27	13.66	17.59125	0.188974463	0.311710454	0.077927614	0.283255414
1478	2009-07-01 18:30	18.5	373.5	373.7	371.7	372.35	0.490678467	0.003694813	654.9	734	842	1133	838	591	0.223310712	0.718455797	-0.019639943	-2.02	4.45	2.43	-39.49	0	2.6745	20.85	20.29	18.03	13.73	17.4625	0.264105768	0.43563838	0.108909595	0.28185319
1479	2009-07-01 19:00	19	376.55	377.05	377.95	375.8	0.494981816	0.00430335	640.6	696.1	789	1072	735	562.5	0.21136627	0.711451067	-0.007004729	-0.99	4.79	3.8	-39.51	0	2.6125	21.71	21.05	17.49	13.71	17.50375	0.32145437	0.530234012	0.132558503	0.282302446
1480	2009-07-01 19:30	19.5	381.6	382.9	386.25	384.15	0.503569552	0.008587736	620.4	632.6	712	947	656.2	525.3	0.190381229	0.700575539	-0.010875529	-2.2	4.73	2.53	-39.51	0	1.525	21	20.79	17.55	13.72	17.391875	0.412808452	0.680921157	0.170230289	0.281084009
1481	2009-07-01 20:00	20	387.7	389.4	395.15	394.1	0.513206468	0.009636916	695.8	741	801	985	760	628	0.207128272	0.729749224	0.029173686	-1.75	1.75	0	-39.52	0	0.35	20.28	20.47	17.59	13.7	17.250625	0.10989689	0.181273221	0.045318305	0.279545646
1482	2009-07-01 20:30	20.5	395.3	401.45	409.8	413.47	0.524428195	0.011221727	838	864	885	1103	905	803	0.23413328	0.77611731	0.046368086	-4.56	4.56	0	-39.51	0	0.2	19.67	20.13	17.61	13.69	17.115	0.220619022	0.363907665	0.090976916	0.278068546
1483	2009-07-01 21:00	21	400.17	399.65	405.55	420.5	0.531503663	0.007075469	933	1037	1070	1206	941	898	0.267442966	0.811608584	0.035491274	-0.86	0.86	0	-39.51	0	0.325	19.04	19.74	17.57	13.66	16.93875	0.030336076	0.050038889	0.012509722	0.276148996
1484	2009-07-01 21:30	21.5	437.95	441.8	454.95	513.75	0.584077572	0.052573909	982	1105	1150	1255	972	919	0.282726446	0.889151428	0.077542844	-4.35	4.35	0	-39.51	0	0.2125	18.49	19.36	17.52	13.64	16.77375	0.160243046	0.264318426	0.066079606	0.274351971
1485	2009-07-01 22:00	22	430.35	447.5	586.67	629.65	0.57556253	-0.008515042	921	1171	1220	1167	966	935	0.280174795	0.932738689	0.043587261	-4.24	4.24	0	-39.51	0	0.2	17.92	19	17.46	13.63	16.609375	0.171919432	0.283578445	0.070894611	0.272561752
1486	2009-07-01 22:30	22.5	436.9	547.75	666.35	689.7	0.586132441	0.010569911	923	1207	1241	1116	996	959	0.27837905	1.022645465	0.089906776	-4.13	4.13	0	-39.51	0	0.206	17.27	18.63	17.39	13.62	16.429375	0.176431059	0.291020304	0.072755076	0.270601361
1487	2009-07-01 23:00	23	446.2	493.1	708.05	723.65	0.599620659	0.013488218	962	1232	1246	1130	1057	1021	0.282572915	1.012665358	-0.009980106	-4.02	4.02	0	-39.52	0	0.2	16.67	18.26	17.31	13.61	16.251875	0.174950546	0.288578221	0.072144555	0.268668198
1488	2009-07-01 23:30	23.5	458.5	478.75	660.3	681.9	0.614599716	0.014979057	997	1266	1266	1162	1109	1055	0.28956274	0.998730133	-0.013935226	-3.9	3.9	0	-39.51	0	0.2	16.19	17.9	17.23	13.6	16.09125	0.146566424	0.24175905	0.060439762	0.266918821
1489	2009-07-02	0	479.7	500.7	695.2	742	0.644343372	0.029743656	1014	1292	1290	1170	1116	1066	0.293906061	1.039351236	0.040621104	-3.79	3.79	0	-39.51	0	0.2	15.79	17.55	17.13	13.62	15.944375	0.151553002	0.249984333	0.062496083	0.265319196
1490	2009-07-02 00:30	0.5	474.97	654.2	762.5	766.5	0.642667591	-0.001675782	1025	1299	1292	1169	1107	1066	0.29477633	1.158007871	0.118656634	-3.67	3.67	0	-39.52	0	0.2	15.39	17.23	17.05	13.63	15.8075	0.151632974	0.250116246	0.062529062	0.263828482
1491	2009-07-02 01:00	1	449.25	576.87	770.5	785	0.606628161	-0.03603943	1017	1300	1297	1170	1148	1104	0.295274934	1.103920129	-0.054087742	-3.57	3.57	0	-39.52	0	0.2	15.03	16.94	16.95	13.62	15.6675	0.152883701	0.2521793	0.063044825	0.262303733
1492	2009-07-02 01:30	1.5	455.1	507.45	794.67	793.5	0.613379462	0.006751301	1055	1314	1309	1193	1166	1129	0.300329093	1.075530478	-0.028389651	-3.47	3.47	0	-39.52	0	0.2	14.7	16.64	16.84	13.63	15.531875	0.146803187	0.242149586	0.060537397	0.260826633
1493	2009-07-02 02:00	2	477.7	543.9	643	715.2	0.639553062	0.0261736	1078	1342	1326	1226	1198	1153	0.306375223	1.059917046	-0.015613432	-3.38	3.38	0	-39.52	0	0.2	14.45	16.37	16.73	13.63	15.40875	0.117283769	0.193457763	0.048364441	0.259485671
1494	2009-07-02 02:30	2.5	510.55	599.55	699.7	726.5	0.685802687	0.046249625	1113	1371	1364	1257	1212	1184	0.314587637	1.133452684	0.073535638	-3.3	3.3	0	-39.51	0	0.2	14.36	16.13	16.61	13.63	15.3075	0.110511072	0.182286305	0.045571576	0.258382951
1495	2009-07-02 03:00	3	509.9	655	713.5	748	0.686236105	0.000433419	1100	1387	1385	1267	1247	1197	0.317419723	1.17604437	0.042591686	-3.23	3.23	0	-39.51	0	0.2	14.33	15.94	16.5	13.64	15.23	0.108990566	0.179778253	0.044944563	0.257538894
1496	2009-07-02 03:30	3.5	558.15	575.3	698.2	676.37	0.750624228	0.064388123	1109	1386	1393	1269	1242	1202	0.318293529	1.136938151	-0.039106219	-3.16	3.16	0	-39.51	0	0.2	14.27	15.77	16.39	13.63	15.14625	0.095600005	0.15769073	0.039422683	0.256626767
1497	2009-07-02 04:00	4	507.23	621	736.9	771	0.681218636	-0.069405592	1114	1402	1406	1280	1263	1193	0.321405808	1.165839099	0.028900948	-3.11	3.11	0	-39.52	0	0.2	14.2	15.63	16.29	13.63	15.07375	0.106116617	0.175037719	0.04375943	0.255837165
1498	2009-07-02 04:30	4.5	537.3	604.83	766.5	748.5	0.722417364	0.041198728	1128	1396	1391	1268	1237	1183	0.31920152	1.172269257	0.006430159	-1.52	3.05	1.53	-39.49	0	0.2	14.04	15.5	16.19	13.64	14.995	0.101454888	0.16734827	0.041837067	0.254979494
1499	2009-07-02 05:00	5	538.4	554.25	578.93	575.75	0.721263047	-0.001154317	1102	1380	1373	1244	1241	1196	0.313488002	1.067982665	-0.104286593	3.64	3	6.64	-39.48	0	0.2	13.97	15.36	16.09	13.64	14.9225	0.079690693	0.131448566	0.032862141	0.254189892
1500	2009-07-02 05:30	5.5	479	476.55	476.7	490.8	0.63762021	-0.083642836	1048	1343	1344	1239	1249	1207	0.307522032	0.953834791	-0.114147874	3.44	2.96	6.39	-39.49	0	0.381	14.21	15.25	16	13.63	14.895	0.073690284	0.121550983	0.030387746	0.253890388
1501	2009-07-02 06:00	6	440.75	439.7	437.65	440.6	0.583888753	-0.053731458	1065	1318	1357	1291	1213	1147	0.313045176	0.906605184	-0.047229607	3.24	2.92	6.16	-39.49	0	0.5875	14.76	15.21	15.9	13.63	14.91875	0.070310328	0.115975798	0.02899395	0.25414905
1502	2009-07-02 06:30	6.5	425.6	424.5	422.35	425.45	0.562561284	-0.021327468	1014	1145	1252	1241	1101	903	0.292100978	0.86339671	-0.043208474	5.6	2.91	8.51	-39.5	0	0.9875	15.42	15.26	15.81	13.62	14.97375	0.085167491	0.14048246	0.035120615	0.254748059
1503	2009-07-02 07:00	7	415.3	414.25	411.2	409.8	0.547782312	-0.014778973	939	1055	1156	1271	914	703	0.282083653	0.836710826	-0.026685884	5.62	2.91	8.53	-39.5	0	0.575	16.06	15.4	15.72	13.62	15.04625	0.094784446	0.156345478	0.039086369	0.255537661
1504	2009-07-02 07:30	7.5	403.03	402.75	399.8	396.05	0.529104295	-0.018678017	897	1048	1111	1303	922	719	0.280183913	0.815844708	-0.020866118	9.71	2.94	12.65	-39.51	0	1.1503	16.7	15.62	15.64	13.61	15.134375	0.094699166	0.156204809	0.039051202	0.256497436
1505	2009-07-02 08:00	8	395.1	394.43	393.45	391	0.517032178	-0.012072117	768	909	976	1240	835	627	0.254578397	0.776064952	-0.039779756	12.22	2.98	15.2	-39.54	0	0.844	17.47	15.89	15.57	13.6	15.251875	0.120096945	0.198098054	0.049524513	0.257777136
1506	2009-07-02 08:30	8.5	386.15	385.75	386.13	385.4	0.502518049	-0.014514129	663	783	853	1136	785	618.9	0.227102862	0.732526699	-0.043538254	8.25	3.05	11.3	-39.54	0	1.538	18.46	16.24	15.51	13.58	15.4125	0.159013018	0.262289515	0.065572379	0.259526512
1507	2009-07-02 09:00	9	386.35	386.95	385.65	382.5	0.503126965	0.000608916	622.9	739	809	1052	714	596.1	0.212534175	0.718884848	-0.013641851	6.6	3.15	9.75	-39.54	0	1.9875	19.5	16.7	15.48	13.56	15.61125	0.181127915	0.298767694	0.074691924	0.261691111
1508	2009-07-02 09:30	9.5	387.85	389.6	387.75	388.2	0.506288765	0.0031618	589.7	645.6	682.8	957	722	590.9	0.189227246	0.699687903	-0.019196945	4.55	3.29	7.84	-39.54	0	1.144	19.91	17.2	15.52	13.59	15.780625	0.262153961	0.432418905	0.108104726	0.263535785
1509	2009-07-02 10:00	10	385.9	385.3	385.8	383.35	0.502920197	-0.003368568	638	706	741	980	792	666.5	0.199489728	0.705684315	0.005996412	6.58	3.41	9.99	-39.53	0	0.556	19.94	17.61	15.58	13.63	15.89625	0.220743006	0.364112175	0.091028044	0.264795064
1510	2009-07-02 10:30	10.5	380.55	381.5	380.8	381	0.494989868	-0.00793033	634.3	771	812	1028	770	600.6	0.211750026	0.710979012	0.005294697	8.61	3.49	12.1	-39.54	0	1.625	20.14	17.88	15.63	13.62	15.9875	0.187396994	0.309108444	0.077277111	0.265788873
1511	2009-07-02 11:00	11	382.2	381.6	380.3	377.35	0.496650672	0.001660805	621.5	765	838	1059	690.2	568	0.216098981	0.715174153	0.004195141	5.73	3.56	9.29	-39.54	0.6	1.0565	20.63	18.13	15.66	13.59	16.0975	0.191890498	0.316520409	0.079130102	0.26698689
1512	2009-07-02 11:30	11.5	384.4	384.4	384.4	391	0.50335279	0.006702117	585.7	712	789	991	698.7	587.7	0.202675623	0.710088654	-0.005085499	-1.11	3.62	2.51	-39.53	1.88	1.4875	20.5	18.47	15.74	13.57	16.16875	0.235105829	0.387803429	0.096950857	0.267762878
1513	2009-07-02 12:00	12	387.2	388	389.5	387.67	0.509227796	0.005875006	618.2	635.5	690.2	836	634.8	586.5	0.178114754	0.692485711	-0.017602943	-0.01	3.79	3.78	-39.54	10.93	1.594	19.65	18.79	16.18	13.53	16.275	0.324527211	0.535302616	0.133825654	0.268920054
1514	2009-07-02 12:30	12.5	383.13	383	382.55	381.7	0.504152776	-0.00507502	751	667	705	950	859	808	0.195775987	0.705569588	0.013083876	1.09	3.99	5.08	-39.54	0	0.36667	19.21	19.05	17.19	13.53	16.6475	0.29906185	0.493297897	0.123324474	0.272976974
1515	2009-07-02 13:00	13	379.75	379.33	377.95	375.15	0.498051396	-0.00610138	804	836	843	1020	960	880	0.220665771	0.724024771	0.018455183	4.18	4.03	8.21	-39.54	0	0.2	19.65	19.1	17.5	13.53	16.828125	0.186606116	0.307803902	0.076950976	0.274944172
1516	2009-07-02 13:30	13.5	378.85	376.85	376.03	375.3	0.495437967	-0.002613429	789	934	945	1102	891	822	0.239359682	0.73852317	0.014498399	4.96	4.08	9.04	-39.53	0	0.2185	20.5	19.24	17.64	13.54	17.01625	0.155041195	0.255738053	0.063934513	0.276993053
1517	2009-07-02 14:00	14	378.1	376	374.05	373.45	0.493016775	-0.002421192	711	871	875	1006	815	891	0.219816597	0.714719731	-0.023803439	6.58	4.15	10.73	-39.53	0	0.8065	21.15	19.5	17.74	13.55	17.186875	0.176461669	0.291070794	0.072767698	0.278851341
1518	2009-07-02 14:30	14.5	376.85	375.75	372.7	375.25	0.490762673	-0.002254102	617.7	739	759	852	811	842	0.188231547	0.680438379	-0.034281352	4.97	4.23	9.2	-39.49	0	1.081	21.5	19.82	17.79	13.55	17.309375	0.244636224	0.403523669	0.100880917	0.280185496
1519	2009-07-02 15:00	15	375.85	374.65	371.45	369.5	0.489161496	-0.001601176	603.2	691.9	708	825	795	722	0.179567578	0.66980961	-0.010628769	5.71	4.31	10.02	-39.49	0	1.1755	21.59	20.11	17.85	13.57	17.40375	0.281870633	0.46494125	0.116235313	0.28121334
1520	2009-07-02 15:30	15.5	376.15	375.3	375.7	375.87	0.490249459	0.001087963	611.1	719	765	858	718	596.3	0.188279469	0.681729848	0.011920238	0.39	4.38	4.77	-39.49	0	1.044	21.64	20.31	17.89	13.61	17.475	0.270318114	0.445885548	0.111471387	0.281989328
1521	2009-07-02 16:00	16	377.5	376.8	376.75	376.1	0.494129353	0.003879894	707	767	809	946	765	636.2	0.205073068	0.70414296	0.022413112	1.43	4.44	5.87	-39.49	0	1.446	21.52	20.42	17.91	13.6	17.485	0.24215639	0.39943322	0.099858305	0.282098239
1522	2009-07-02 16:30	16.5	375	375.8	375.35	373.15	0.49233913	-0.001790224	674.4	630.4	659.5	884	823	648.7	0.181913937	0.679678814	-0.024464146	2.66	4.47	7.13	-39.48	0	0.725	21.34	20.43	17.92	13.64	17.480625	0.371981418	0.613577596	0.153394399	0.28205059
1523	2009-07-02 17:00	17	376.1	375.4	374.93	374.75	0.493768274	0.001429144	702	710	719	921	906	726	0.193789504	0.692187752	0.012508938	1.62	4.47	6.09	-39.49	0	0.3375	21.25	20.4	17.93	13.64	17.4675	0.286181696	0.472052281	0.11801307	0.281907645
1524	2009-07-02 17:30	17.5	377.5	377.65	378.55	379.4	0.495932901	0.002164627	737	769	772	982	937	760	0.207073578	0.709651027	0.017463275	0.2	4.47	4.67	-39.49	0.35	0.2	21.15	20.36	17.96	13.66	17.465	0.246187629	0.406082687	0.101520672	0.281880418
1525	2009-07-02 18:00	18	378.2	378.55	378.9	382.4	0.496871298	0.000938397	866	964	954	1130	985	848	0.246383046	0.752480197	0.04282917	-0.51	4.46	3.95	-39.49	0	0.2	21	20.35	18.01	13.71	17.47875	0.164634538	0.271562124	0.067890531	0.28203017
1526	2009-07-02 18:30	18.5	380.4	383.75	388.85	386.85	0.50170481	0.004833512	944	1128	1128	1267	1028	946	0.281161115	0.797843008	0.045362811	-2.77	4.33	1.56	-39.37	0	0.2	19.77	19.58	17.92	14.47	17.384375	0.125458555	0.206941947	0.051735487	0.281002326
1527	2009-07-02 19:00	19	386.85	394.6	403.8	420.47	0.5083955	0.006690689	991	1204	1241	1324	1058	1021	0.299559127	0.830140378	0.03229737	-4.42	4.42	0	-39.49	0	0.2	20.65	20.2	18.02	13.74	17.42	0.121057546	0.19968255	0.049920637	0.28139032
1528	2009-07-02 19:30	19.5	401.53	405.9	419.95	448.6	0.528299973	0.019904473	994	1235	1293	1318	1089	1087	0.304197574	0.853849674	0.023709296	-4.39	4.39	0	-39.49	0	0.204	20.41	20.09	18	13.73	17.35875	0.119949425	0.197854721	0.04946368	0.280723242
1529	2009-07-02 20:00	20	427	438.43	498.45	587.25	0.562625821	0.034325848	1052	1293	1344	1357	1149	1129	0.316238132	0.926738226	0.072888552	-4.36	4.36	0	-39.48	0	0.225	20.15	19.96	17.98	13.75	17.300625	0.132967564	0.21932794	0.054831985	0.280090199
1530	2009-07-02 20:30	20.5	429.3	481.55	621.6	689.4	0.56690966	0.004283839	1157	1395	1437	1460	1210	1174	0.340803527	1.021788752	0.095050526	-4.31	4.31	0	-39.46	0	0.206	19.87	19.81	17.94	13.79	17.235	0.131737274	0.217298596	0.054324649	0.279375473
1531	2009-07-02 21:00	21	459.85	525.25	560.2	613.25	0.607716824	0.040807164	1255	1484	1518	1569	1261	1234	0.363745157	1.06226165	0.040472898	-4.26	4.26	0	-39.47	0	0.231	19.59	19.65	17.91	13.77	17.1525	0.105355808	0.173782775	0.043445694	0.278476961
1532	2009-07-02 21:30	21.5	511.35	533.25	545.3	651.05	0.675295873	0.067579049	1284	1573	1603	1624	1333	1308	0.379882694	1.100067159	0.037805509	-4.21	4.21	0	-39.47	0	0.2	19.39	19.49	17.87	13.78	17.085625	0.098182095	0.161949847	0.040487462	0.277748621
1533	2009-07-02 22:00	22	433.7	477.3	481.85	495	0.572847545	-0.102448328	1342	1614	1645	1680	1389	1344	0.391445509	1.024080084	-0.075987075	-4.15	4.15	0	-39.48	0	0.206	19.25	19.34	17.84	13.79	17.031875	0.079551594	0.131219124	0.032804781	0.277163226
1534	2009-07-02 22:30	22.5	401.6	404.05	406.5	410.07	0.530454022	-0.042393523	1357	1640	1679	1712	1375	1339	0.398355327	0.949527812	-0.074552272	-4.78	4.78	0	-39.46	13.8	1.488	18.92	19.14	17.82	13.81	16.951875	0.083267226	0.137348002	0.034337001	0.276291941
1535	2009-07-02 23:00	23	399.8	399.1	401.75	409.85	0.528644049	-0.001809973	683.2	951	933	983	998	1021	0.224357664	0.758791367	-0.190736445	-3.86	3.86	0	-39.45	5.04	0.55833	18.12	18.56	18.29	13.83	16.925625	0.152945347	0.252280984	0.063070246	0.276006051
1536	2009-07-02 23:30	23.5	407.35	410.53	415.75	425.85	0.538977972	0.010333923	587.3	701	653.4	722	876	942	0.165702924	0.713203438	-0.045587929	-3.91	3.91	0	-39.46	0.33	0.2	17.94	18.22	18.43	13.83	16.891875	0.304546861	0.502345338	0.125586334	0.275638478
1537	2009-07-03	0	416	420.2	424.57	427.85	0.550882325	0.011904353	725	883	841	835	925	1003	0.201858293	0.763894041	0.050690602	-3.88	3.88	0	-39.47	0.32	0.237	17.88	18.13	18.42	13.86	16.873125	0.18206551	0.300314243	0.075078561	0.27543427
1538	2009-07-03 00:30	0.5	420.3	422.7	432.2	428.95	0.5566164	0.005734076	831	1054	1011	975	1013	1066	0.23795482	0.807264365	0.043370324	-3.85	3.85	0	-39.46	0.3	0.2	17.83	18.09	18.37	13.9	16.853125	0.131439909	0.216808097	0.054202024	0.275216449
1539	2009-07-03 01:00	1	419.9	421.95	426.95	428.8	0.556064298	-0.000552103	889	1167	1115	1043	1029	1065	0.258385651	0.826658088	0.019393723	-4.34	4.34	0	-39.42	0.61	0.2	17.78	18.06	18.3	13.94	16.8275	0.125411633	0.206864549	0.051716137	0.274937365
1540	2009-07-03 01:30	1.5	412.8	413.7	417.55	418.95	0.546745178	-0.009319119	908	1227	1184	1069	1043	1072	0.268843945	0.82676606	0.000107972	-3.63	3.63	0	-39.43	0.34	0.9125	17.74	18.03	18.23	13.97	16.8	0.095793124	0.158009276	0.039502319	0.274637861
1541	2009-07-03 02:00	2	406.65	408	411.9	413.23	0.539027937	-0.007717241	704	1008	935	908	915	989	0.219993057	0.767015423	-0.059750637	-3.66	3.66	0	-39.41	0	0.55	17.71	18	18.14	14.01	16.769375	0.13125364	0.21650085	0.054125212	0.274304322
1542	2009-07-03 02:30	2.5	406.27	408.8	412.35	412.9	0.53877596	-0.000251977	711	1029	970	849	889	958	0.21772256	0.765585523	-0.0014299	-4.39	4.39	0	-39.42	0	0.429	17.66	17.97	18.07	14.04	16.740625	0.152020506	0.250755473	0.062688868	0.273991204
1543	2009-07-03 03:00	3	408.6	409.6	411.35	414.95	0.541832649	0.003056689	808	1147	1090	941	941	1003	0.243179515	0.793949951	0.028364427	-3.03	3.03	0	-39.42	0	0.4	17.59	17.92	17.96	14.05	16.684375	0.088291105	0.145634812	0.036408703	0.273378582
1544	2009-07-03 03:30	3.5	408.3	411.1	414.1	412.9	0.541413109	-0.00041954	775	1117	1050	939	940	991	0.237926824	0.789503736	-0.004446214	-4.38	4.38	0	-39.4	0	0.6375	17.54	17.87	17.86	14.07	16.6375	0.132651552	0.218806684	0.054701671	0.272868064
1545	2009-07-03 04:00	4	410.5	411.75	415.6	417.35	0.544541597	0.003128488	692.6	1020	950	865	903	963	0.217021022	0.769232293	-0.020271444	-4.33	4.33	0	-39.41	0	0.256	17.51	17.82	17.78	14.1	16.60375	0.153175547	0.252660696	0.063165174	0.27250049
1546	2009-07-03 04:30	4.5	409.95	410.05	412.85	415.35	0.543840124	-0.000701473	738	1066	1009	893	921	977	0.227276623	0.778212171	0.008979878	-3.08	3.65	0.57	-39.41	0	0.2	17.46	17.79	17.71	14.13	16.575	0.119630417	0.197328523	0.049332131	0.272187372
1547	2009-07-03 05:00	5	406.7	407.25	408.45	410.5	0.538961737	-0.004878387	797	1147	1093	948	973	1013	0.243745035	0.790689035	0.012476864	-1.83	3.62	1.79	-39.41	0	0.331	17.44	17.75	17.65	14.15	16.54875	0.10478241	0.172836965	0.043209241	0.271901482
1548	2009-07-03 05:30	5.5	403.3	403.55	404.95	405.43	0.533703183	-0.005258554	830	1207	1170	986	975	1046	0.256421649	0.798442406	0.00775337	-0.68	3.6	2.92	-39.41	0	0.325	17.52	17.72	17.57	14.17	16.529375	0.095644496	0.157764118	0.039441029	0.271690467
1549	2009-07-03 06:00	6	405.9	406.25	407.1	407.75	0.536980517	0.003277334	879	1248	1248	1039	992	1089	0.270481609	0.816562282	0.018119876	-1.05	3.58	2.53	-39.41	0	1.2293	17.66	17.7	17.49	14.19	16.519375	0.090659435	0.149541337	0.037385334	0.271581557
1550	2009-07-03 06:30	6.5	406.8	406.9	407.1	407.75	0.537892098	0.000911581	762	1160	1094	953	882	1054	0.243639416	0.788020592	-0.02854169	-0.64	3.57	2.93	-39.41	0	1.4875	17.78	17.72	17.43	14.21	16.521875	0.100976251	0.166558765	0.041639691	0.271608785
1551	2009-07-03 07:00	7	407.3	407.65	407.77	407.45	0.53828028	0.000388181	534.1	854	762	719	707	842	0.177392992	0.718086915	-0.069933676	0.41	3.56	3.97	-39.41	0	1.088	17.88	17.74	17.36	14.23	16.518125	0.169564453	0.279693944	0.069923486	0.271567943
1552	2009-07-03 07:30	7.5	406.8	406.45	405.4	406.8	0.537264558	-0.001015722	555	849	767	721	723	849	0.17840706	0.717462062	-0.000624853	2.46	3.56	6.03	-39.41	0	1.5875	18.01	17.78	17.33	14.24	16.53375	0.17118511	0.282367191	0.070591798	0.271738116
1553	2009-07-03 08:00	8	400	400	399.45	399.45	0.528069988	-0.00919457	542	824	738	722	714	863	0.174974532	0.70510872	-0.012353342	2.94	3.58	6.51	-39.4	0.25	2.025	18.23	17.85	17.3	14.31	16.585	0.179192118	0.295574628	0.073893657	0.272296283
1554	2009-07-03 08:30	8.5	398.35	398.6	396.75	396.6	0.525209621	-0.002860368	474.6	640.5	589.6	628.4	626.6	748	0.145801463	0.671376581	-0.033732138	3.98	3.59	7.57	-39.41	0.21	1.7875	18.57	17.95	17.29	14.34	16.651875	0.312226059	0.515012055	0.128753014	0.273024623
1555	2009-07-03 09:00	9	391.05	389.85	387.4	388.47	0.514866097	-0.010343523	500.4	756	680.6	659.6	626.2	789	0.160653759	0.674962967	0.003586386	4.35	3.62	7.97	-39.41	0	2.756	19.07	18.06	17.23	14.33	16.709375	0.208586268	0.344059824	0.086014956	0.273650859
1556	2009-07-03 09:30	9.5	392.17	388.9	388.45	392.75	0.516726917	0.00186082	460.9	702	617.3	596.9	544.5	720	0.14651431	0.661178542	-0.013784424	1.52	3.68	5.2	-39.41	0	2.5873	19.49	18.23	17.18	14.35	16.78125	0.251305801	0.414525033	0.103631258	0.274433654
1557	2009-07-03 10:00	10	394.95	394.8	392.7	392.75	0.520310393	0.003583476	511.3	788	719	650.3	574.6	740	0.164096715	0.685022339	0.023843796	7	3.75	10.74	-39.41	0	2.294	19.45	18.38	17.14	14.35	16.789375	0.201639931	0.332601947	0.083150487	0.274522144
1558	2009-07-03 10:30	10.5	392.3	391.9	390.45	388.5	0.515338872	-0.004971521	678.4	835	888	804	646.4	831	0.198764935	0.717481145	0.032458806	4.9	3.81	8.71	-39.41	0	2.775	19.64	18.48	17.11	14.33	16.814375	0.181133685	0.298777213	0.074694303	0.27479442
1559	2009-07-03 11:00	11	387.6	386.65	385.75	385.2	0.509053583	-0.006285289	485.3	773	718	648.4	521.4	702	0.162409316	0.6713344	-0.046146745	7.07	3.91	10.98	-39.39	0	3.3	20.18	18.65	17.08	14.33	16.9025	0.213056982	0.351434198	0.087858549	0.275754195
1560	2009-07-03 11:30	11.5	389.25	388.4	386.65	382.7	0.511934827	0.002881244	445.5	663.2	605.4	563.7	491.3	647.8	0.140381957	0.651070705	-0.020263696	8.25	4.02	12.27	-39.39	0	3.9375	20.27	18.88	17.09	14.31	16.954375	0.302544454	0.499042398	0.124760599	0.276319169
1561	2009-07-03 12:00	12	387.1	386.9	384.33	383.35	0.509424628	-0.002510199	465.8	724	673.6	607.2	504.2	675	0.152612583	0.661773033	0.010702329	7.06	4.11	11.17	-39.37	0.25	3.006	20.31	19.01	17.09	14.32	16.986875	0.256065099	0.422375421	0.105593855	0.276673128
1562	2009-07-03 12:30	12.5	387.65	387.1	387.2	385.75	0.511380618	0.00195599	441.8	671	597.8	586.2	496.3	651.6	0.142249735	0.653710584	-0.008062449	2.41	4.19	6.59	-39.37	2.62	2.831	20.28	19.15	17.12	14.35	17.03	0.312072324	0.514758472	0.128689618	0.277142806
1563	2009-07-03 13:00	13	387.25	386.6	386.7	386.6	0.511182649	-0.000197969	459.5	682.1	629	586	515	658.2	0.145519384	0.657069748	0.003359164	1.4	4.24	5.64	-39.37	0.35	2.856	19.79	19.28	17.16	14.36	17.01125	0.306868578	0.506174974	0.126543743	0.276938598
1564	2009-07-03 13:30	13.5	386.35	386.3	386.05	386.55	0.509825963	-0.001356686	523	748	750	657.9	523.1	694.2	0.165987349	0.677927684	0.020857936	0.58	4.27	4.85	-39.37	1.06	2.4935	19.68	19.29	17.26	14.39	17.04625	0.252888908	0.417136343	0.104284086	0.277319785
1565	2009-07-03 14:00	14	383.75	384.1	384.1	383.83	0.505965344	-0.003860619	488.9	755	706	620.2	515.8	673.2	0.158179413	0.666081367	-0.011846317	0.54	4.27	4.81	-39.37	1.78	2.481	19.59	19.28	17.38	14.39	17.078125	0.246342226	0.406337693	0.101584423	0.277666938
1566	2009-07-03 14:30	14.5	383.7	385	384.85	383.15	0.505804748	-0.000160597	502.3	784	737	650.5	531.3	694.5	0.164929351	0.673681496	0.007600129	0.65	4.27	4.92	-39.37	1.15	1.996	19.59	19.31	17.51	14.41	17.13875	0.227783114	0.375724724	0.093931181	0.278327209
1567	2009-07-03 15:00	15	381.2	380.57	380.65	380.35	0.501276135	-0.004528612	534.3	812	765	681.7	562.6	736	0.172070587	0.675074592	0.001393096	3.23	4.27	7.5	-39.37	0	2.4375	19.68	19.35	17.68	14.43	17.2275	0.211539187	0.348930617	0.087232654	0.27929379
1568	2009-07-03 15:30	15.5	383.3	383.05	380.23	381.1	0.503269998	0.001993862	521.5	841	787	710	568.5	760	0.177119406	0.681429915	0.006355323	3.46	4.27	7.73	-39.36	0	2.7435	20.06	19.39	17.78	14.43	17.32	0.197911249	0.326451545	0.081612886	0.280301214
1569	2009-07-03 16:00	16	382	381.55	380.5	377.5	0.501423942	-0.001846056	446	716	627.7	602.8	499.2	649.9	0.147743583	0.648936174	-0.032493741	2.98	4.29	7.28	-39.37	0	2.8685	20.31	19.48	17.85	14.42	17.39125	0.269812879	0.445052171	0.111263043	0.281077202
1570	2009-07-03 16:30	16.5	383.6	383.05	381.75	381.6	0.503643959	0.002220017	437.7	616.1	552.2	575.8	506.7	643.8	0.135540645	0.638838914	-0.01009726	2.58	4.33	6.91	-39.37	0	3.087	20.45	19.59	17.88	14.43	17.44375	0.391901165	0.646434912	0.161608728	0.281648982
1571	2009-07-03 17:00	17	383.85	383.65	383.1	383	0.504784147	0.001140189	424.8	561.9	508.4	561	502.7	618.3	0.128421313	0.633311776	-0.005527139	1.26	4.36	5.62	-39.37	0	2.5875	20.39	19.66	17.89	14.44	17.45625	0.517739665	0.854003571	0.213500893	0.281785121
1572	2009-07-03 17:30	17.5	386.3	386.45	386.7	386.87	0.508896753	0.004112605	425.7	540.4	485	548.9	504.4	605.9	0.124726387	0.634468484	0.001156708	-0.74	4.38	3.63	-39.37	0.51	2.175	20.19	19.66	17.9	14.43	17.431875	0.610103095	1.006355621	0.251588905	0.281519651
1573	2009-07-03 18:00	18	389.07	388.7	389.2	391	0.512856027	0.003959275	436.2	540.9	498.7	565.9	552.9	632.8	0.127792195	0.641285997	0.006817513	-1.38	4.36	2.98	-39.36	0	1.5337	19.95	19.64	17.9	14.44	17.40125	0.627600894	1.03521797	0.258804493	0.281186112
1574	2009-07-03 18:30	18.5	392.1	392.23	392.7	393.95	0.516730624	0.003874597	539.1	755	709	698.3	671.5	807	0.167819942	0.687291268	0.04600527	3.12	3.36	6.47	-39.37	0	1.7	16.26	16.22	16	14.26	15.53	0.199947801	0.329810806	0.082452702	0.260806212
1575	2009-07-03 19:00	19	392.2	392.7	394.57	394.5	0.517260042	0.000529418	547	867	801	763	673.6	840	0.185034821	0.706137901	0.018846633	-2.93	4.29	1.36	-39.37	0	1.138	19.56	19.49	17.92	14.49	17.3475	0.19179117	0.31635657	0.079089142	0.280600718
1576	2009-07-03 19:30	19.5	391.05	391.9	394.7	394.05	0.516028898	-0.001231144	576.5	900	851	773	714	866	0.19185992	0.712946719	0.006808819	-3.19	3.19	0	-39.37	0	1.5755	19.38	19.4	17.92	14.52	17.3175	0.135412985	0.223361625	0.055840406	0.280273986
1577	2009-07-03 20:00	20	392.65	392.6	394.6	395.65	0.518291284	0.002262387	611.4	996	952	819	724	913	0.208519884	0.731502042	0.018555323	-4.19	4.19	0	-39.37	0	1.2315	19.18	19.28	17.89	14.53	17.261875	0.149831459	0.247144674	0.061786169	0.279668171
1578	2009-07-03 20:30	20.5	391.15	391.65	394	395.2	0.516179135	-0.002112149	612.4	1002	967	808	717	906	0.20874293	0.730271743	-0.001230299	-4	4	0	-39.37	0	1.569	19	19.17	17.88	14.55	17.22125	0.141466807	0.233347311	0.058336828	0.279225721
1579	2009-07-03 21:00	21	389	389.8	391.2	391.13	0.513030082	-0.003149053	571.1	951	886	768	697.4	866	0.195645266	0.713240083	-0.01703166	-4.37	4.37	0	-39.37	0	1.9755	18.83	19.05	17.84	14.55	17.1625	0.167459889	0.276222497	0.069055624	0.278585871
1580	2009-07-03 21:30	21.5	386.27	387.2	388.65	388.75	0.50935997	-0.003670113	504.7	819	740	698.4	640	783	0.17108586	0.684029065	-0.029211018	-3.85	3.85	0	-39.37	0	2.1793	18.71	18.93	17.81	14.56	17.116875	0.191974264	0.31665858	0.079164645	0.278088967
1581	2009-07-03 22:00	22	387.4	387	388.8	389.75	0.510993459	0.001633489	518.1	847	775	703	633.8	785	0.175621824	0.689361782	0.005332717	-3.63	3.63	0	-39.37	0	1.5315	18.59	18.81	17.76	14.56	17.060625	0.170139569	0.280642589	0.070160647	0.277476344
1582	2009-07-03 22:30	22.5	388	389.55	391.03	390.55	0.512048399	0.00105494	491.1	778	709	685	630.1	766	0.165612063	0.681569286	-0.007792496	-3.86	3.86	0	-39.36	0	2.1255	18.48	18.7	17.71	14.56	17.0075	0.213483591	0.352137883	0.088034471	0.276897757
1583	2009-07-03 23:00	23	390.1	390.1	392	393.1	0.515139966	0.003091567	491.4	771	689.7	677.2	635.3	765	0.163211709	0.68103277	-0.000536517	-3.83	3.83	0	-39.36	0	1.8755	18.34	18.59	17.66	14.55	16.9475	0.21719469	0.358259282	0.089564821	0.276244293
1584	2009-07-03 23:30	23.5	391.3	391.7	393.75	394.2	0.517119252	0.001979286	477.8	670.8	609.4	660.5	652	752	0.151536786	0.671480262	-0.009552508	-4.08	4.08	0	-39.37	0	1.594	18.19	18.48	17.6	14.53	16.879375	0.316594362	0.522217505	0.130554376	0.275502339
1585	2009-07-04	0	390	391.35	392.45	392.35	0.51571206	-0.001407192	467.3	636.8	568.7	650.9	653.4	749	0.14600736	0.664954168	-0.006526094	-4.15	4.15	0	-39.36	0	2.2005	18.01	18.36	17.55	14.54	16.81875	0.364931678	0.60194916	0.15048729	0.274842069
1586	2009-07-04 00:30	0.5	392.75	393.7	395.2	396.4	0.520522559	0.004810499	440	522.7	475.2	566.2	591.6	659.6	0.125700791	0.648840303	-0.016113865	-3.46	3.46	0	-39.35	0	1.763	17.82	18.25	17.49	14.52	16.745625	0.593862728	0.979567387	0.244891847	0.27404566
1587	2009-07-04 01:00	1	394.73	394.8	396.6	396.95	0.52351614	0.002993582	488.7	666.3	617.1	661	677.2	767	0.152413148	0.678495846	0.029655543	-3.69	3.69	0	-39.34	0	1.7917	17.57	18.13	17.44	14.55	16.6825	0.295538624	0.487486389	0.121871597	0.273358161
1588	2009-07-04 01:30	1.5	393.65	394.97	396.5	396.75	0.522004255	-0.001511885	475	704	632.4	653.1	648.4	749	0.15376885	0.679145872	0.000650026	-3.41	3.41	0	-39.34	0	2.4565	17.35	17.98	17.38	14.54	16.60125	0.238771398	0.393849729	0.098462432	0.272473263
1589	2009-07-04 02:00	2	391.85	391.85	394.13	394.05	0.519588629	-0.002415626	438.2	568.1	501	584.7	580	682.2	0.131125613	0.652402356	-0.026743516	-3.11	3.11	0	-39.36	0	2.1625	17.21	17.84	17.32	14.52	16.52875	0.385797143	0.636366421	0.159091605	0.271683661
1590	2009-07-04 02:30	2.5	390.4	390.1	391.35	392.35	0.517786125	-0.001802505	435.5	523.5	469.8	556.4	571	655.8	0.124322137	0.643229224	-0.009173132	-3.83	3.83	0	-39.35	0	2.2005	17.09	17.69	17.25	14.5	16.453125	0.631742883	1.042050116	0.260512529	0.270860024
1591	2009-07-04 03:00	3	389.45	390.15	391.3	391.5	0.516802186	-0.000983939	437.3	504	452	554.6	593.8	645.2	0.122190373	0.641108878	-0.002120346	-3.57	3.57	0	-39.36	0	1.7315	16.97	17.58	17.2	14.47	16.389375	0.6873175	1.133719587	0.283429897	0.270165719
1592	2009-07-04 03:30	3.5	389.35	390	392.3	392.35	0.516830693	2.85E-05	455.1	549.8	496.4	588.6	624.1	679.3	0.131102946	0.650653612	0.009544734	-3.41	3.41	0	-39.34	0	2.2625	16.84	17.47	17.11	14.5	16.328125	0.467485207	0.77110962	0.192777405	0.269498641
1593	2009-07-04 04:00	4	388.85	388.35	389.9	390.5	0.516246594	-0.000584099	436.9	531.3	476.7	569.7	596.9	660.1	0.12651361	0.643821925	-0.006831687	-3.77	3.77	0	-39.35	0	2.0875	16.72	17.36	17.08	14.49	16.278125	0.578011306	0.95342071	0.238355178	0.268954088
1594	2009-07-04 04:30	4.5	389.07	388.55	390.35	391.8	0.516773186	0.000526592	422.8	476.6	426	523.4	568.8	601.2	0.115715841	0.633374982	-0.010446943	-2.66	3.36	0.7	-39.34	0	2.25	16.61	17.25	17.01	14.49	16.2175	0.862520452	1.422714148	0.355678537	0.268293817
1595	2009-07-04 05:00	5	389.75	390.43	391.55	390.55	0.517635989	0.000862803	438.1	515.1	465.8	549.8	590.5	646.2	0.123178032	0.642605804	0.009230822	-1.8	3.32	1.52	-39.36	0	2.169	16.54	17.15	16.96	14.48	16.168125	0.575910567	0.949955575	0.237488894	0.267756071
1596	2009-07-04 05:30	5.5	386.85	386.3	386.63	386.75	0.513827638	-0.003808351	426.1	511.3	454.2	546.7	556.5	635.6	0.121484779	0.635498908	-0.007106897	0.74	3.29	4.03	-39.35	0	2.2875	16.5	17.07	16.89	14.47	16.11875	0.568245962	0.937312928	0.234328232	0.267218325
1597	2009-07-04 06:00	6	384.6	384.5	384.1	383.55	0.511216813	-0.002610826	408.2	461.1	409.3	493.5	519.3	562	0.110450704	0.621668299	-0.013830609	1.84	3.26	5.1	-39.35	0	3.306	16.45	16.99	16.85	14.49	16.08875	0.907802522	1.497406221	0.374351555	0.266891593
1598	2009-07-04 06:30	6.5	383.85	383.2	381.65	382.5	0.510234054	-0.000982759	396	434.6	384	450.8	476.2	495.1	0.102992022	0.611967366	-0.009700933	4.37	3.24	7.6	-39.34	0	3.0935	16.24	16.88	16.8	14.49	16.023125	1.358013726	2.240022641	0.56000566	0.266176867
1599	2009-07-04 07:00	7	382.9	383.75	382.05	382	0.508039127	-0.002194927	401.3	437.5	386.8	453	460.7	489.6	0.103703468	0.611660993	-0.000306372	7.23	3.21	10.45	-39.35	0	3.475	16.16	16.75	16.75	14.48	15.966875	1.243222411	2.050676141	0.512669035	0.265564245
1600	2009-07-04 07:30	7.5	382.85	383.6	381.7	380.07	0.507554058	-0.00048507	392.2	431.6	383.9	440.6	441.6	481.7	0.101741235	0.608609014	-0.003051979	9.58	3.19	12.77	-39.36	0	2.625	16.35	16.66	16.68	14.45	15.938125	1.289198813	2.126513506	0.531628376	0.265251127
1601	2009-07-04 08:00	8	383.17	382.1	379.1	380.6	0.507400809	-0.000153249	391.9	440.6	395.9	451.9	465.1	507.9	0.104080051	0.608780825	0.000171811	9.38	3.2	12.58	-39.35	0	3.8873	16.61	16.64	16.59	14.43	15.926875	1.096879641	1.809286005	0.452321501	0.265128603
1602	2009-07-04 08:30	8.5	382.8	381.87	380.35	378.95	0.506756992	-0.000643817	393.8	437	383.8	455.6	466.6	515.1	0.103451962	0.607794833	-0.000985992	8.65	3.24	11.89	-39.35	0	4.181	16.91	16.7	16.54	14.43	15.956875	1.13159959	1.866556024	0.466639006	0.265455334
1603	2009-07-04 09:00	9	383.7	381.55	380.6	381.2	0.508921176	0.002164185	393.3	434.1	382.8	445.3	446.2	490.2	0.10221037	0.608113125	0.000318292	9.4	3.29	12.69	-39.36	0	4.3935	17.23	16.8	16.48	14.39	15.980625	1.241656212	2.048092721	0.51202318	0.265713997
1604	2009-07-04 09:30	9.5	383.2	383.5	381.35	381.55	0.50851056	-0.000410617	399.4	463.6	411.4	464.8	450.1	537.9	0.107527583	0.614998254	0.00688513	10.29	3.36	13.65	-39.36	0	3.7435	17.32	16.91	16.41	14.38	15.983125	0.854080846	1.408793149	0.352198287	0.265741225
1605	2009-07-04 10:00	10	382.75	384.15	381.85	379.3	0.508225073	-0.000285487	406.1	473	424.2	474.1	447	550.4	0.109927322	0.618081597	0.003083343	7.52	3.42	10.94	-39.35	0	3.5	17.3	17	16.36	14.37	15.975625	0.765934174	1.263396576	0.315849144	0.265659542
1606	2009-07-04 10:30	10.5	383.45	381.65	379.5	380.95	0.509762591	0.001537518	393.3	458	409.3	471.4	448.2	531.6	0.107569963	0.614281182	-0.003800415	9.23	3.45	12.68	-39.35	0	5.0495	17.21	17.06	16.35	14.4	15.98125	0.943235015	1.555851571	0.388962893	0.265720804
1607	2009-07-04 11:00	11	380.15	378.5	376.65	377.5	0.504455263	-0.005307328	395.7	446.9	401.8	459.1	439.3	510.8	0.105442222	0.607355236	-0.006925946	6.39	3.46	9.85	-39.36	0	3.306	17.24	17.07	16.35	14.39	15.98375	1.060134171	1.748674922	0.43716873	0.265748032
1608	2009-07-04 11:30	11.5	377.55	377.85	375	373.2	0.500557526	-0.003897737	404.2	476.8	426.3	490.6	455.5	561.9	0.111732067	0.611182218	0.003826982	8.85	3.47	12.31	-39.36	0	4.3375	17.23	17.08	16.33	14.36	15.9675	0.711615588	1.173798908	0.293449727	0.265571052
1609	2009-07-04 12:00	12	377.55	376.25	373.2	370.25	0.499132637	-0.001424888	389.8	438.5	386.7	455.5	437.8	507.7	0.103443135	0.599302546	-0.011879672	9.26	3.47	12.73	-39.35	0	5.056	17.26	17.09	16.33	14.38	15.979375	1.068598729	1.762637079	0.44065927	0.265700383
1610	2009-07-04 12:30	12.5	376.9	375.7	373.7	373.07	0.498306898	-0.000825739	388.6	430.6	373	444.7	440.5	494.5	0.101050134	0.59655944	-0.002743106	7.92	3.48	11.4	-39.36	0	4.431	17.42	17.11	16.33	14.35	15.99375	1.228818273	2.026916739	0.506729185	0.265856942
1611	2009-07-04 13:00	13	376.73	377.15	374.65	373.45	0.498391643	8.47E-05	389.9	440.9	388.6	454	442.9	516.9	0.103515316	0.600979795	0.004420356	7.02	3.52	10.54	-39.37	0	3.887	17.69	17.16	16.33	14.35	16.036875	1.063014338	1.753425712	0.438356428	0.266326619
1612	2009-07-04 13:30	13.5	377.45	376.9	375.75	374.4	0.500129186	0.001737543	388.5	436.3	380.2	454.3	455.4	494.8	0.102699335	0.601550104	0.000570309	6.22	3.57	9.78	-39.37	0	3.9	17.6	17.23	16.33	14.34	16.035625	1.206718736	1.990463895	0.497615974	0.266313006
1613	2009-07-04 14:00	14	375.5	375.85	374.83	372.35	0.497226898	-0.002902288	390.3	440	386.6	450.7	440.4	507.5	0.103024184	0.59969862	-0.001851484	8.34	3.59	11.93	-39.35	0	3.706	17.29	17.23	16.3	14.35	15.98875	1.132943061	1.868772059	0.467193015	0.265802487
1614	2009-07-04 14:30	14.5	376.45	375.95	374.55	374.55	0.498667256	0.001440357	386.9	441.1	388.9	461.5	466.6	519.1	0.104204405	0.601831876	0.002133256	4.71	3.57	8.28	-39.34	0	2.8	17.18	17.16	16.28	14.36	15.9575	1.131200727	1.865898106	0.466474526	0.265462141
1615	2009-07-04 15:00	15	375.75	374.7	374.25	372.7	0.497156201	-0.001511054	397.7	446.9	399.1	473.1	482.9	528.8	0.106649802	0.602541626	0.000709751	5.14	3.55	8.68	-39.36	0	3.1185	17.01	17.09	16.28	14.31	15.9075	1.026126839	1.692580352	0.423145088	0.264917588
1616	2009-07-04 15:30	15.5	378.45	378	377.4	376.65	0.501325779	0.004169578	396.8	434.3	384.1	466.6	470.7	513.2	0.104411643	0.605205381	0.002663755	3.4	3.52	6.93	-39.35	0	4.7875	16.61	16.98	16.28	14.34	15.84625	1.291249849	2.129896658	0.532474165	0.264250511
1617	2009-07-04 16:00	16	376.35	375.45	374.2	374.47	0.49802678	-0.003299	387.6	422.7	376.6	436.5	440.6	466.1	0.100181685	0.596781009	-0.008424372	5.4	3.49	8.88	-39.37	0	3.3185	15.99	16.72	16.31	14.32	15.725	1.564211092	2.580142007	0.645035502	0.262929969
1618	2009-07-04 16:30	16.5	374.43	373.9	372.25	371.05	0.494793054	-0.003233725	386.8	426.2	377.8	439.8	437.7	468.2	0.100703684	0.594161995	-0.002619014	7.49	3.45	10.94	-39.36	0	3.058	15.84	16.44	16.27	14.31	15.635625	1.317580846	2.173329231	0.543332308	0.261956581
1619	2009-07-04 17:00	17	373.95	373.03	371.05	370.15	0.493730886	-0.001062169	393.3	433.8	383.4	464.4	485.6	514.1	0.104043181	0.59607891	0.001916915	5.46	3.41	8.87	-39.36	0	2.7245	15.98	16.28	16.2	14.3	15.59375	1.110981246	1.832546385	0.458136596	0.261500517
1620	2009-07-04 17:30	17.5	373.55	372.9	371.23	371.1	0.492900662	-0.000830224	389.3	431.1	380.5	461	489.1	512.2	0.103273891	0.594905217	-0.001173693	5.25	3.39	8.65	-39.37	0	2.669	16.14	16.23	16.14	14.28	15.575625	1.157528204	1.909324872	0.477331218	0.261303117
1621	2009-07-04 18:00	18	372.8	372.2	370.6	370	0.491473009	-0.001427653	395.6	437.9	388.8	467.1	501.9	532.4	0.104940084	0.595417108	0.000511892	3.63	3.38	7	-39.37	0	2.1625	16.22	16.22	16.07	14.29	15.560625	1.023454708	1.688172715	0.422043179	0.261139751
1622	2009-07-04 18:30	18.5	371.85	370.35	369.05	368.45	0.483902565	-0.007570444	408.3	457.8	409	499.8	541	570.1	0.110804685	0.593561868	-0.00185524	0.03	4.63	4.66	-39.44	0	1.2565	21.03	19.73	15.96	13.8	16.625625	1.073009856	1.769913164	0.442478291	0.272738732
1623	2009-07-04 19:00	19	374	374.25	375.75	373	0.494349459	0.010446893	469.7	606.9	571.5	642.9	704	766	0.14446487	0.64156593	0.048004062	0.11	3.34	3.45	-39.36	0	1.475	16.33	16.24	15.95	14.27	15.526875	0.302345586	0.498714369	0.124678592	0.260772178
1624	2009-07-04 19:30	19.5	380.05	382.1	393.6	406.3	0.504774782	0.010425324	477.6	666.1	607.5	671	711	787	0.152492726	0.666783483	0.025217553	-3.32	3.32	0	-39.38	0	0.2	16.1	16.24	15.94	14.26	15.49125	0.27222004	0.449022747	0.112255687	0.260384184
1625	2009-07-04 20:00	20	399.17	398.75	488.55	528.9	0.533475138	0.028700356	627.3	896	863	809	870	844	0.198814986	0.771430223	0.10464674	-3.28	3.28	0	-39.37	0	0.2	15.64	16.18	15.9	14.25	15.404375	0.193033028	0.318404994	0.079601249	0.259438022
1626	2009-07-04 20:30	20.5	415.95	430.7	471.85	482.95	0.558922843	0.025447705	742	1070	1037	945	912	853	0.235109986	0.829818377	0.058388154	-3.24	3.24	0	-39.35	0	0.2	15.06	16.05	15.86	14.27	15.29875	0.119298076	0.196780331	0.049195083	0.258287654
1627	2009-07-04 21:00	21	455.6	498.65	538.77	562	0.61437276	0.055449917	777	1095	1062	973	943	893	0.242105554	0.920477865	0.090659488	-3.18	3.18	0	-39.37	0	0.2	14.57	15.86	15.86	14.26	15.19875	0.129276945	0.213240321	0.05331008	0.257198548
1628	2009-07-04 21:30	21.5	449.65	436.95	629.8	650	0.607243675	-0.007129085	810	1129	1098	976	963	901	0.247775673	0.919229505	-0.00124836	-3.11	3.11	0	-39.37	0	0.2	14.09	15.65	15.83	14.25	15.085	0.142587528	0.235195922	0.05879898	0.255959689
1629	2009-07-04 22:00	22	486.45	548.7	579.05	646.65	0.659640011	0.052396337	834	1141	1117	990	1007	933	0.251869081	0.993057722	0.073828217	-3.04	3.04	0	-39.37	0	0.2	13.63	15.41	15.79	14.27	14.97375	0.134917107	0.222543682	0.05563592	0.254748059
1630	2009-07-04 22:30	22.5	453.65	503.95	616.9	657.35	0.615043927	-0.044596084	872	1155	1115	1032	1049	989	0.257723147	0.970768459	-0.022289263	-2.97	2.97	0	-39.37	0	0.2	13.31	15.18	15.75	14.28	14.87875	0.130321223	0.214962842	0.053740711	0.253713408
1631	2009-07-04 23:00	23	444.2	533.95	616.3	661.47	0.600891637	-0.014152291	920	1214	1190	1085	1076	1008	0.272288318	0.99957458	0.028806121	-2.9	2.9	0	-39.36	0	0.2	13.17	14.96	15.69	14.28	14.7975	0.113735619	0.187605144	0.046901286	0.252828509
1632	2009-07-04 23:30	23.5	482.5	563.15	638.75	623.2	0.652512948	0.051621312	954	1237	1222	1123	1124	1073	0.280316962	1.044300423	0.044725843	-2.83	2.83	0	-39.37	0	0.2	13.14	14.77	15.63	14.25	14.72625	0.099097547	0.163459872	0.040864968	0.252052521
1633	2009-07-05	0	488.25	527.3	597.75	637.75	0.658583132	0.006070184	975	1282	1261	1157	1166	1103	0.289019	1.021898011	-0.022402412	-2.78	2.78	0	-39.37	0	0.2	13.13	14.63	15.57	14.24	14.673125	0.092558841	0.152674377	0.038168594	0.251473933
1634	2009-07-05 00:30	0.5	495.25	521.4	681.33	720.5	0.668551708	0.009968576	989	1307	1280	1148	1148	1081	0.291275053	1.054530525	0.032632513	-2.73	2.73	0	-39.37	0	0.2	12.99	14.51	15.51	14.25	14.61375	0.100457154	0.165702522	0.04142563	0.250827276
1635	2009-07-05 01:00	1	495.95	510.7	713.5	750.5	0.671298046	0.002746337	972	1293	1272	1105	1111	1047	0.285556663	1.055646982	0.001116458	-2.69	2.69	0	-39.35	0	0.2	12.62	14.37	15.41	14.22	14.494375	0.108306965	0.178650664	0.044662666	0.249527156
1636	2009-07-05 01:30	1.5	473.95	490.5	631.4	678.75	0.641002102	-0.030295943	958	1248	1215	1072	1115	1047	0.275792736	0.996800099	-0.058846883	-2.65	2.65	0	-39.35	0	0.2	12.19	14.21	15.34	14.23	14.3875	0.101603233	0.167592962	0.04189824	0.248363174
1637	2009-07-05 02:00	2	452.85	477.65	662.2	719	0.612598399	-0.028403703	932	1221	1181	1045	1107	1023	0.268981022	0.98586953	-0.010930569	-2.59	2.59	0	-39.36	0	0.2	11.81	14.02	15.28	14.2	14.2725	0.113530118	0.187266174	0.046816544	0.247110701
1638	2009-07-05 02:30	2.5	466.3	492.35	703.75	732.67	0.633825363	0.021226964	903	1182	1148	1016	1079	1002	0.26144952	1.007482904	0.021613374	-2.54	2.54	0	-39.36	0	0.2	11.43	13.81	15.2	14.2	14.155625	0.125412428	0.206865861	0.051716465	0.245837809
1639	2009-07-05 03:00	3	465.13	477.2	747.5	780	0.6328866	-0.000938763	913	1163	1145	1019	1075	995	0.261373142	1.014276713	0.006793809	-2.49	2.49	0	-39.36	0	0.2	11.03	13.6	15.13	14.2	14.04	0.146275071	0.241278468	0.060319617	0.244578529
1640	2009-07-05 03:30	3.5	474.7	477.3	598.65	548.45	0.642092021	0.009205421	932	1167	1131	1033	1105	1023	0.261733331	0.957005953	-0.05727076	-2.43	2.43	0	-39.35	0	0.2	10.71	13.39	15.05	14.18	13.924375	0.085096097	0.140364696	0.035091174	0.24331925
1641	2009-07-05 04:00	4	496.15	533.25	620.2	655.25	0.674522718	0.032430698	927	1184	1152	1030	1077	990	0.263943262	1.018200018	0.061194064	-2.37	2.37	0	-39.35	0	0.2	10.49	13.17	14.96	14.16	13.815625	0.097534374	0.160881441	0.04022036	0.242134847
1642	2009-07-05 04:30	4.5	486.1	526.5	617.45	663.2	0.66379317	-0.010729549	832	1101	1084	920	983	900	0.241896902	0.988339842	-0.029860176	-2.37	2.32	-0.06	-39.36	0	0.2	10.25	12.97	14.88	14.13	13.70875	0.116903764	0.19283095	0.048207738	0.240970865
1643	2009-07-05 05:00	5	458.9	489.95	536.15	585.45	0.62142984	-0.042363329	823	1059	1031	922	995	912	0.236011575	0.914523535	-0.073816307	0.45	2.26	2.71	-39.36	0	0.2125	10.05	12.78	14.77	14.12	13.60375	0.104171366	0.171829057	0.042957264	0.239827304
1644	2009-07-05 05:30	5.5	433	432.55	430.25	438.15	0.581450027	-0.039979814	832	1063	1035	919	993	908	0.235906861	0.824065615	-0.090457919	6.48	2.2	8.69	-39.36	0	0.2	10.06	12.58	14.68	14.09	13.524375	0.074872661	0.123501296	0.030875324	0.238962826
1645	2009-07-05 06:00	6	408.45	407.6	405.45	405.53	0.544013102	-0.037436925	777	1043	998	861	919	870	0.224765448	0.774091695	-0.049973921	4.63	2.14	6.77	-39.37	0	1.5505	10.54	12.45	14.57	14.06	13.509375	0.07057099	0.116405756	0.029101439	0.23879946
1646	2009-07-05 06:30	6.5	401.77	401.55	399.65	397.7	0.532451227	-0.011561875	515.2	788	699.6	635.5	755	797	0.16220905	0.695423177	-0.078668518	4.43	2.09	6.52	-39.37	0	1.8713	11.35	12.44	14.47	14.03	13.561875	0.111593853	0.184072335	0.046018084	0.23937124
1647	2009-07-05 07:00	7	396.65	396.3	395.9	392.35	0.523316935	-0.009134292	447.5	529.2	467.2	538.9	625.1	712	0.123482663	0.646403116	-0.049020061	3.3	2.06	5.36	-39.38	0	2.15	12.21	12.54	14.37	14	13.64125	0.303802588	0.501117671	0.125279418	0.240235718
1648	2009-07-05 07:30	7.5	391.35	390.95	388.87	389	0.514135235	-0.0091817	447.5	518.9	463.4	532.8	600.2	727	0.122142811	0.635401551	-0.011001566	8.49	2.07	10.56	-39.42	0	2.1935	13.1	12.73	14.26	13.96	13.734375	0.315522231	0.520449041	0.13011226	0.241249949
1649	2009-07-05 08:00	8	386.5	385.4	380.8	384.7	0.506007112	-0.008128123	443.9	508.5	458.3	526.7	570.9	742	0.12060069	0.624331759	-0.011069791	8.04	2.1	10.15	-39.48	0	1.9	14.03	13.01	14.18	13.91	13.8575	0.330618992	0.545350915	0.136337729	0.242590911
1650	2009-07-05 08:30	8.5	378.85	377.4	376.4	377.5	0.495072087	-0.010935025	437.3	511.1	459	524.2	550.8	763	0.120254428	0.613683678	-0.010648081	7.82	2.19	10	-39.52	0	2.275	14.98	13.38	14.11	13.88	14.01	0.318700904	0.525692212	0.131423053	0.244251798
1651	2009-07-05 09:00	9	376.4	376.35	375.35	373.65	0.49102953	-0.004042557	413.5	447.4	398.1	478.6	523.8	639	0.108033033	0.59788369	-0.015799988	7.1	2.29	9.39	-39.57	0	1.944	15.84	13.8	14.05	13.85	14.164375	0.565530602	0.932833983	0.233208496	0.245933105
1652	2009-07-05 09:30	9.5	373.6	374.25	374	373.2	0.486376103	-0.004653427	424.1	464.1	417.7	502.4	545.1	743	0.112740914	0.599047554	0.001163864	7.88	2.45	10.33	-39.58	0	2.125	16.76	14.24	14.02	13.8	14.335	0.499692371	0.824234838	0.20605871	0.247791393
1653	2009-07-05 10:00	10	376.73	374.5	374.7	375.5	0.489757822	0.003381719	430.2	497.7	449.9	528.8	545	807	0.119158785	0.606333258	0.007285704	6.97	2.64	9.6	-39.69	0	1.75	17.69	14.76	14.02	13.77	14.539375	0.412285104	0.680057904	0.170014476	0.250017254
1654	2009-07-05 10:30	10.5	380.8	380.95	375.15	375.4	0.494233907	0.004476085	427.8	474.6	454	518	551.4	762	0.117397433	0.609131606	0.002798348	8.7	2.88	11.58	-39.7	0	2.5	18.71	15.3	14.04	13.74	14.76625	0.541165012	0.892643319	0.22316083	0.252488163
1655	2009-07-05 11:00	11	378.05	377.35	375	373.9	0.49015841	-0.004075497	446.1	510.6	490.5	541.7	540.1	760	0.124300366	0.612700254	0.003568648	8.17	3.17	11.34	-39.71	0	2.175	20.04	15.9	14.08	13.71	15.050625	0.448064142	0.739074873	0.184768718	0.255585309
1656	2009-07-05 11:30	11.5	377.37	376.35	374.25	372.1	0.488679483	-0.001478926	529.6	646.5	670.2	667.9	562.5	688.6	0.157702096	0.645788109	0.033087855	8.17	3.49	11.66	-39.72	0	2.6873	21.29	16.61	14.14	13.68	15.353125	0.258055731	0.425658939	0.106414735	0.258879856
1657	2009-07-05 12:00	12	376.75	376.67	373.7	372	0.486850851	-0.001828632	465.1	571	559.2	591.9	542.8	716	0.137051822	0.622604056	-0.023184053	8.48	3.79	12.27	-39.77	0	2.1315	22.44	17.31	14.23	13.65	15.6525	0.38127859	0.628913139	0.157228285	0.262140367
1658	2009-07-05 12:30	12.5	376.8	376.75	373.7	372.7	0.486147075	-0.000703776	509.6	656.6	659	681	571.1	706	0.157802236	0.6436448	0.021040744	5.53	4.07	9.61	-39.76	0	1.8685	23.18	18	14.32	13.64	15.905	0.292223142	0.482017553	0.120504388	0.264890361
1659	2009-07-05 13:00	13	376.65	376.1	373.7	371.95	0.485119278	-0.001027798	489.4	691.9	668.7	700	573	732	0.161026628	0.645207643	0.001562843	7.21	4.41	11.62	-39.76	0	2.9065	23.4	18.61	14.45	13.63	16.0925	0.283414386	0.467487647	0.116871912	0.266932435
1660	2009-07-05 13:30	13.5	374.55	375.05	372.05	369.4	0.483831537	-0.001287741	403.4	471.2	423.7	515.8	497.2	663.5	0.113746915	0.596620221	-0.048587422	6.86	4.69	11.55	-39.66	0	2.3375	23.29	19.08	14.6	13.62	16.22	0.88084787	1.45294494	0.363236235	0.268321045
1661	2009-07-05 14:00	14	373.05	372.15	371	367.8	0.481267289	-0.002564249	444.9	521.4	497.8	570.6	584.1	743	0.127800901	0.607607396	0.010987174	7.46	4.77	12.23	-39.62	0	1.6	22.93	19.34	14.75	13.62	16.28	0.631618182	1.041844424	0.260461106	0.268974509
1662	2009-07-05 14:30	14.5	373.95	373.15	371.05	368.67	0.482218638	0.00095135	563	657.4	678.3	752	704	832	0.167856867	0.65076173	0.043154335	5.88	4.83	10.7	-39.61	0	1.6505	23.4	19.52	14.9	13.61	16.425625	0.346448621	0.571461642	0.142865411	0.27056052
1663	2009-07-05 15:00	15	372.63	370.65	368.2	368.75	0.481633104	-0.000585534	688.9	659.9	728	904	701	708	0.190650907	0.674710847	0.023949117	5.83	4.88	10.71	-39.58	0	2.1623	23.44	19.75	15.03	13.62	16.525625	0.348009897	0.574036943	0.143509236	0.271649626
1664	2009-07-05 15:30	15.5	372.9	371.03	369.75	368	0.482597158	0.000964054	702	639.8	711	947	683.1	696.4	0.193383545	0.678902304	0.004191457	5.49	4.89	10.38	-39.56	0	1.3255	22.93	19.87	15.18	13.62	16.540625	0.376203918	0.620542544	0.155135636	0.271812992
1665	2009-07-05 16:00	16	370.6	369.7	369.67	367.75	0.479323373	-0.003273785	628.2	583.3	618.1	807	763	719	0.168208281	0.650752193	-0.028150111	3.51	4.86	8.37	-39.54	0	0.744	22.84	19.9	15.33	13.65	16.600625	0.468850337	0.77336138	0.193340345	0.272466456
1666	2009-07-05 16:30	16.5	372.3	372.15	371.2	369.55	0.481818822	0.002495448	609.2	618.8	637.8	750	801	739	0.16477726	0.649713678	-0.001038515	3.98	4.83	8.81	-39.5	0	2.0875	22.59	19.94	15.49	13.66	16.64	0.405549987	0.668948432	0.167237108	0.272895291
1667	2009-07-05 17:00	17	372.1	370.7	368.5	369.3	0.481418937	-0.000399884	569.3	570.7	589.4	718	868	773	0.15499491	0.637501065	-0.012212612	4.29	4.8	9.09	-39.46	0	1.9875	22.42	19.92	15.61	13.7	16.6725	0.495108499	0.816673813	0.204168453	0.273249251
1668	2009-07-05 17:30	17.5	372.2	371.5	370.8	367.5	0.481780754	0.000361816	536.9	538.5	528	620.3	818	707	0.138555948	0.621660141	-0.015840924	2.81	4.75	7.56	-39.46	0	1.869	22.1	19.9	15.74	13.71	16.680625	0.574274933	0.947257621	0.236814405	0.273337741
1669	2009-07-05 18:00	18	373.05	373.25	373.25	372.33	0.484482499	0.002701745	641.6	656.1	679.3	778	867	807	0.173050483	0.662727436	0.041067295	0.51	4.7	5.21	-39.46	0	1.275	21.69	19.85	15.88	13.75	16.685	0.347065215	0.572478705	0.143119676	0.273385389
1670	2009-07-05 18:30	18.5	375.53	375.5	374.2	374.75	0.495741729	0.01125923	699.5	702	739	872	876	847	0.190820871	0.691826272	0.029098836	0.32	3.68	4	-39.51	0	1.1627	18.59	17.79	15.7	13.81	15.8625	0.238804193	0.393903824	0.098475956	0.26442749
1671	2009-07-05 19:00	19	379	378.37	378	379.1	0.494451327	-0.001290402	712	728	773	905	903	876	0.19747456	0.697470271	0.005643999	-1.79	4.55	2.76	-39.45	0	0.95	20.49	19.54	16.09	13.82	16.5775	0.276788752	0.456558766	0.114139692	0.2722146
1672	2009-07-05 19:30	19.5	383.05	383.75	386	386.2	0.501615951	0.007164624	722	757	801	932	1017	940	0.2036351	0.713707749	0.016237478	-2.34	2.34	0	-39.45	0	0.6875	20.04	19.33	16.17	13.84	16.518125	0.134478702	0.221820539	0.055455135	0.271567943
1673	2009-07-05 20:00	20	387.45	389.3	393.45	396.2	0.509587723	0.007971772	785	820	843	1000	1017	985	0.217866977	0.739220108	0.025512359	-4.37	4.37	0	-39.46	0	0.7625	19.42	19.11	16.26	13.86	16.439375	0.221577036	0.365487895	0.091371974	0.270710272
1674	2009-07-05 20:30	20.5	390.7	393.5	398.8	419.2	0.515332818	0.005745095	871	948	965	1130	1017	949	0.247347461	0.778760567	0.03954046	-3.22	3.22	0	-39.45	0	0.356	18.71	18.8	16.29	13.86	16.30375	0.131345965	0.216653138	0.054163285	0.269233172
1675	2009-07-05 21:00	21	396.1	403.8	427.75	463.1	0.523487869	0.008155051	903	1062	1061	1203	986	901	0.267139685	0.819486468	0.040725901	-4.16	4.16	0	-39.44	0	0.206	18.03	18.45	16.27	13.88	16.151875	0.150252558	0.247839271	0.061959818	0.267579091
1676	2009-07-05 21:30	21.5	400.65	404.55	413.7	425.37	0.530902442	0.007414573	900	1128	1104	1199	955	875	0.272239618	0.821419897	0.001933429	-4.04	4.04	0	-39.44	0	0.2	17.39	18.1	16.28	13.89	16.013125	0.124127772	0.20474684	0.05118671	0.266067957
1677	2009-07-05 22:00	22	400.43	403.2	424.65	466.7	0.531384042	0.0004816	884	1133	1108	1152	952	879	0.267827005	0.822865535	0.001445639	-3.92	3.92	0	-39.44	0	0.2	16.84	17.75	16.28	13.9	15.881875	0.126976011	0.209444967	0.052361242	0.264638505
1678	2009-07-05 22:30	22.5	431.95	445.9	506.05	525.35	0.579137722	0.04775368	880	1129	1099	1125	934	849	0.264529927	0.889170263	0.066304728	-3.81	3.81	0	-39.45	0	0.2	16.27	17.41	16.26	13.91	15.7425	0.136954765	0.225904768	0.056476192	0.263120563
1679	2009-07-05 23:00	23	449.4	482.1	536.03	509.45	0.605257649	0.026119927	847	1114	1099	1029	931	855	0.2534155	0.915141418	0.025971155	-3.7	3.7	0	-39.44	0	0.2	15.65	17.07	16.23	13.94	15.599375	0.133205274	0.21972004	0.05493001	0.26156178
1680	2009-07-05 23:30	23.5	446.95	478.05	512.15	518.55	0.601311449	-0.0039462	837	1084	1075	1010	952	892	0.248469783	0.898964644	-0.016176774	-3.58	3.58	0	-39.44	0	0.2	15.2	16.73	16.21	13.93	15.46875	0.137393121	0.226627828	0.056656957	0.260139135
1681	2009-07-06	0	415.6	422.95	441.4	462.75	0.553728671	-0.047582778	851	1112	1108	1053	998	922	0.256547169	0.833675722	-0.065288922	-3.46	3.46	0	-39.44	0	0.2	15	16.43	16.17	13.96	15.381875	0.114422576	0.18873827	0.047184567	0.259192974
1682	2009-07-06 00:30	0.5	412.5	419.95	452.65	443.05	0.54915945	-0.004569222	925	1155	1141	1143	1056	988	0.2719346	0.849724093	0.016048371	-3.37	3.37	0	-39.44	0	0.2	14.96	16.19	16.11	13.96	15.309375	0.100971779	0.166551388	0.041637847	0.258403372
1683	2009-07-06 01:00	1	436.75	473.3	527.3	544.17	0.586328535	0.037169085	921	1211	1200	1164	1062	980	0.280780724	0.932726489	0.083002396	-3.29	3.29	0	-39.45	0	0.2	14.83	16	16.06	13.98	15.245	0.10556355	0.174125444	0.043531361	0.257702259
1684	2009-07-06 01:30	1.5	448.37	442.4	514.45	573.45	0.602436336	0.016107801	920	1207	1181	1121	1005	925	0.27509329	0.911620917	-0.021105572	-3.22	3.22	0	-39.45	0	0.2	14.44	15.82	16.01	13.99	15.146875	0.109739243	0.181013184	0.045253296	0.256633574
1685	2009-07-06 02:00	2	461.3	524.37	622.95	655.45	0.625634407	0.023198071	893	1152	1138	1044	967	905	0.261799662	0.995039899	0.083418983	-3.15	3.15	0	-39.44	0	0.2	13.97	15.61	15.94	14.01	15.02875	0.138872431	0.229067927	0.057266982	0.255347067
1686	2009-07-06 02:30	2.5	475.15	495.45	696.27	741	0.647230309	0.021595902	862	1126	1092	991	974	911	0.25162737	1.001214138	0.006174239	-3.07	3.07	0	-39.45	0	0.2	13.44	15.37	15.9	14.02	14.905625	0.178959536	0.295190987	0.073797747	0.254006105
1687	2009-07-06 03:00	3	494.1	511.2	704.4	756	0.671581699	0.02435139	887	1117	1085	1007	1018	965	0.253318537	1.022409989	0.021195851	-3	3	0	-39.44	0	0.2	12.93	15.12	15.82	14.05	14.774375	0.188506744	0.310938959	0.07773474	0.252576653
1688	2009-07-06 03:30	3.5	510.15	558.6	651.5	701.75	0.696070258	0.024488559	925	1151	1118	1044	1083	1003	0.261857133	1.049897471	0.027487482	-2.92	2.92	0	-39.44	0	0.2	12.5	14.85	15.76	14.07	14.65375	0.144332023	0.23807344	0.05951836	0.251262919
1689	2009-07-06 04:00	4	499.2	615.5	648.2	685.2	0.682572593	-0.013497664	939	1178	1146	1070	1094	1015	0.268014983	1.086749483	0.036852012	-2.84	2.84	0	-39.45	0	0.2	12.15	14.57	15.69	14.07	14.53125	0.126596206	0.208818484	0.052204621	0.249928764
1690	2009-07-06 04:30	4.5	492.4	506.45	521.95	526.6	0.669359926	-0.013212668	919	1161	1139	1046	1056	967	0.263329409	0.961239696	-0.125509787	0.17	2.77	2.93	-39.44	0	0.2	11.9	14.32	15.6	14.07	14.419375	0.094113396	0.155238592	0.038809648	0.248710326
1691	2009-07-06 05:00	5	501.13	510.25	527.9	504.75	0.679269613	0.009909687	877	1126	1111	1017	986	908	0.255643052	0.956356901	-0.004882796	2.12	2.69	4.82	-39.44	0	0.204	11.76	14.09	15.51	14.06	14.321875	0.092934089	0.153293343	0.038323336	0.247648448
1692	2009-07-06 05:30	5.5	473.15	476.03	481.3	472.55	0.637084764	-0.042184849	831	1094	1065	956	939	869	0.243365119	0.890889025	-0.065467875	4.08	2.62	6.7	-39.44	0	0.2	11.77	13.89	15.41	14.06	14.248125	0.089915867	0.148314832	0.037078708	0.246845232
1693	2009-07-06 06:00	6	448	447.45	448.4	445.1	0.599322564	-0.0377622	833	1075	1055	973	928	876	0.243514551	0.849008358	-0.041880668	6.04	2.56	8.59	-39.44	0	0.425	12.15	13.75	15.31	14.06	14.231875	0.085672048	0.141314719	0.03532868	0.246668252
1694	2009-07-06 06:30	6.5	429.25	426.25	422.35	425.3	0.571265904	-0.028056659	866	1074	1048	1076	942	917	0.254100982	0.828741935	-0.020266422	6.09	2.51	8.6	-39.44	0	0.919	12.78	13.7	15.2	14.02	14.2475	0.081030823	0.133659089	0.033414772	0.246838425
1695	2009-07-06 07:00	7	409.45	407.75	405.75	407.75	0.541950593	-0.029315311	865	1120	1107	1061	932	985	0.258551687	0.805981271	-0.022760664	7.64	2.47	10.11	-39.44	0	1.963	13.55	13.78	15.12	14.01	14.325625	0.072386033	0.119399643	0.029849911	0.247689289
1696	2009-07-06 07:30	7.5	396.75	396.2	394	394.7	0.522922932	-0.019027661	935	951	1054	1150	800	951	0.259241516	0.790260014	-0.015721257	7.03	2.47	9.49	-39.44	0	2.069	14.41	13.97	15.03	13.99	14.42875	0.092173591	0.152038912	0.038009728	0.24881243
1697	2009-07-06 08:00	8	394.15	392.9	389.8	390	0.518815334	-0.004107598	913	722	873	1103	648.3	793	0.23176044	0.757068148	-0.033191866	8.51	2.5	11.01	-39.45	0	1.925	15.19	14.24	14.96	13.95	14.538125	0.154687324	0.255154348	0.063788587	0.25000364
1698	2009-07-06 08:30	8.5	385.6	387	386.25	381.75	0.505804527	-0.013010807	674.1	592.7	641.4	868	678.1	727	0.178713324	0.68958563	-0.067482518	8.13	2.56	10.69	-39.45	0	1.7623	15.97	14.55	14.91	13.94	14.671875	0.245584781	0.405088299	0.101272075	0.251460319
1699	2009-07-06 09:00	9	380.35	380.77	380.55	377.5	0.495971378	-0.00983315	712	654.8	683.5	886	680.5	736	0.18710837	0.687850129	-0.001735501	8.36	2.65	11.01	-39.48	0	1.994	16.87	14.87	14.83	13.88	14.795625	0.194470613	0.320776269	0.080194067	0.252808088
1700	2009-07-06 09:30	9.5	379.95	380.15	377.6	375.75	0.494393345	-0.001578033	681.9	606.4	652.3	857	623.6	688.9	0.179076692	0.676781018	-0.011069111	11.42	2.77	14.19	-39.54	0	1.025	18.04	15.27	14.78	13.82	14.979375	0.239815102	0.395571303	0.098892826	0.254809321
1701	2009-07-06 10:00	10	378.9	379.65	377.7	373.65	0.49246681	-0.001926534	726	651	700	930	611.6	674.4	0.192821894	0.690137372	0.013356354	6.36	2.95	9.3	-39.6	0	1.8065	19.1	15.81	14.77	13.81	15.20625	0.214400827	0.353650849	0.088412712	0.257280231
1702	2009-07-06 10:30	10.5	376.25	376.25	373.2	372.75	0.490551563	-0.001915247	660.6	621.4	670.7	912	648.3	677	0.18562057	0.679336293	-0.010801079	9.79	3.15	12.94	-39.61	0	1.538	19.74	16.34	14.83	13.83	15.414375	0.255196245	0.42094226	0.105235565	0.259546933
1703	2009-07-06 11:00	11	375.1	372.95	371.77	369.9	0.48942783	-0.001123733	769	630.8	666.2	929	654.7	675.1	0.190722761	0.684021434	0.004685141	8.92	3.33	12.25	-39.61	0	1.8125	20.03	16.81	14.85	13.81	15.54	0.260802564	0.430189797	0.107547449	0.260915123
1704	2009-07-06 11:30	11.5	372.65	373.4	368.15	366.7	0.48614168	-0.00328615	587.1	527.8	551.3	747	667.1	645.4	0.154478782	0.642624898	-0.041396536	8.89	3.48	12.37	-39.6	0	1.844	20.38	17.22	14.94	13.88	15.71625	0.436066914	0.719285632	0.179821408	0.262834673
1705	2009-07-06 12:00	12	371.9	373.05	371.35	365.35	0.48520042	-0.00094126	582.9	565	565.1	695.8	693.3	671.4	0.151625038	0.640352453	-0.002272446	8.2	3.61	11.82	-39.6	0	2.356	20.36	17.53	15.03	13.86	15.799375	0.369883303	0.610116788	0.152529197	0.263739992
1706	2009-07-06 12:30	12.5	371.2	371.65	369.65	364.75	0.485083491	-0.000116929	793	621.3	683.7	930	591.1	697.7	0.192446151	0.684248652	0.043896199	7.91	3.7	11.61	-39.58	0	2.35	20	17.69	15.06	13.81	15.78	0.299288239	0.493671321	0.12341783	0.263528978
1707	2009-07-06 13:00	13	374.15	374.5	374.75	373.63	0.491151159	0.006067668	764	588.4	669.7	961	598.8	683.4	0.192378679	0.69099078	0.006742129	3.6	3.77	7.37	-39.58	0	2.6815	19.62	17.76	15.12	13.77	15.755625	0.363867891	0.600194459	0.150048615	0.263263508
1708	2009-07-06 13:30	13.5	377.9	377.15	374.7	374.55	0.498129671	0.006978512	504.4	541.8	526.1	664.8	519.1	616.8	0.142426758	0.641181335	-0.049809445	3.31	3.79	7.1	-39.55	0	1.3793	18.83	17.75	15.18	13.79	15.68375	0.475297021	0.783995086	0.195998772	0.262480713
1709	2009-07-06 14:00	14	378.2	378.3	376.7	376.45	0.501933817	0.003804146	454.7	562.5	524.1	578.5	594.9	676	0.132879218	0.636040768	-0.005140567	1.52	3.76	5.28	-39.54	1.2	0.844	18.34	17.64	15.27	13.83	15.648125	0.426991662	0.704316144	0.176079036	0.262092719
1710	2009-07-06 14:30	14.5	374.65	374.25	371.8	367.75	0.496512926	-0.005420891	536.1	776	742	711	688.7	813	0.172740731	0.669708124	0.033667356	6.22	3.7	9.92	-39.54	0	0.2	17.91	17.45	15.32	13.8	15.568125	0.194082636	0.320136307	0.080034077	0.261221434
1711	2009-07-06 15:00	15	371.7	370.7	370.05	369.6	0.490539892	-0.005973034	610.7	842	853	888	828	865	0.203409288	0.696917868	0.027209743	1.36	3.64	5	-39.54	0	0.206	18.25	17.34	15.36	13.77	15.595625	0.163016177	0.268892664	0.067223166	0.261520938
1712	2009-07-06 15:30	15.5	368.35	367.8	365.7	365.65	0.486455663	-0.004084229	650.7	928	935	921	849	879	0.217205246	0.706886436	0.009968568	2.92	3.62	6.54	-39.54	0	0.2935	18.41	17.34	15.39	13.75	15.620625	0.13635707	0.224918879	0.05622972	0.261793215
1713	2009-07-06 16:00	16	369.35	370.95	368	366.05	0.486281364	-0.0001743	710	901	935	1034	939	919	0.229269396	0.721287422	0.014400986	4.48	3.62	8.11	-39.56	0	1.456	18.75	17.42	15.49	13.75	15.715625	0.143005114	0.235884723	0.058971181	0.262827866
1714	2009-07-06 16:30	16.5	371.55	371.2	367.7	367.93	0.488892629	0.002611265	698.2	680.8	709	923	884	868	0.192892914	0.685469871	-0.035817551	6.05	3.64	9.69	-39.54	0	1.463	19.08	17.52	15.51	13.78	15.7925	0.243735414	0.402037797	0.100509449	0.263665116
1715	2009-07-06 17:00	17	370.8	369.85	368.15	367.15	0.487801369	-0.00109126	820	732	778	1008	711	804	0.21216682	0.70613861	0.020668739	4.66	3.67	8.33	-39.54	0	1.3167	19.16	17.66	15.56	13.76	15.84125	0.21135452	0.348626012	0.087156503	0.264196055
1716	2009-07-06 17:30	17.5	371.1	370.93	369.1	370.15	0.489422325	0.001620956	861	722	796	1075	767	825	0.221053809	0.718199828	0.012061218	2.86	3.69	6.55	-39.51	0	0.6495	19.13	17.76	15.59	13.78	15.87375	0.220950107	0.364453784	0.091113446	0.264550015
1717	2009-07-06 18:00	18	369.7	368.35	368	365	0.488098594	-0.001323732	736	658.1	681.7	916	835	857	0.190457289	0.683644109	-0.034555718	0.63	3.69	4.33	-39.51	0	0.2	18.9	17.79	15.63	13.8	15.871875	0.265903959	0.438604469	0.109651117	0.264529594
1718	2009-07-06 18:30	18.5	367.75	366.7	366.25	365.15	0.488666792	0.000568198	748	792	794	978	916	893	0.210559831	0.704653171	0.021009061	-0.87	3.39	2.52	-39.65	0	0.2	18.24	17.41	15.24	13.63	15.51875	0.168864563	0.278539485	0.069634871	0.260683688
1719	2009-07-06 19:00	19	377.2	378	386.6	389.15	0.498384303	0.009717512	802	980	991	1136	968	936	0.249245781	0.759461302	0.054808132	-3.36	3.65	0.29	-39.51	0	0.325	18.39	17.74	15.75	13.84	15.85625	0.131423751	0.216781445	0.054195361	0.264359421
1720	2009-07-06 19:30	19.5	387.75	398.6	453.8	459.05	0.513986662	0.015602358	735	992	1038	1062	949	943	0.24394966	0.794028455	0.034567153	-3.62	3.62	0	-39.51	0	0.2	18.08	17.63	15.77	13.83	15.80125	0.144822824	0.238883008	0.059720752	0.263760413
1721	2009-07-06 20:00	20	399.75	406.2	452.15	463.5	0.530911689	0.016925027	871	1136	1153	1154	1023	989	0.271246409	0.833793262	0.039764806	-3.58	3.58	0	-39.51	0	0.2	17.7	17.5	15.8	13.82	15.7375	0.113711391	0.187565181	0.046891295	0.263066108
1722	2009-07-06 20:30	20.5	425.87	425.1	498.35	588.6	0.567880383	0.036968695	935	1211	1224	1243	1072	1012	0.290603204	0.898806331	0.065013069	-3.53	3.53	0	-39.5	0	0.2	17.25	17.34	15.79	13.83	15.650625	0.121634214	0.200633756	0.050158439	0.262119947
1723	2009-07-06 21:00	21	466.55	502.67	600	614.9	0.626186596	0.058306213	993	1258	1244	1284	1051	1002	0.299874275	1.005343016	0.106536685	-3.47	3.47	0	-39.51	0	0.2	16.66	17.12	15.81	13.83	15.543125	0.116461413	0.1921013	0.048025325	0.260949157
1724	2009-07-06 21:30	21.5	459.7	520.4	616.1	652.7	0.618627059	-0.007559537	977	1285	1270	1211	1060	1008	0.295361051	1.017607999	0.012264983	-3.4	3.4	0	-39.49	0	0.2	16.1	16.87	15.78	13.81	15.40875	0.116425569	0.192042175	0.048010544	0.259485671
1725	2009-07-06 22:00	22	453.3	478.1	589.8	630.3	0.610057927	-0.008569132	991	1283	1264	1181	1091	1028	0.292351878	0.977220182	-0.040387818	-3.32	3.32	0	-39.48	0	0.2	15.62	16.6	15.77	13.83	15.300625	0.110028811	0.181490823	0.045372706	0.258308075
1726	2009-07-06 22:30	22.5	467.9	503.75	580.35	617.45	0.62874954	0.018691613	1017	1298	1269	1222	1106	1060	0.298263375	1.001329651	0.02410947	-3.24	3.24	0	-39.48	0	0.2	15.32	16.34	15.75	13.82	15.20375	0.102419721	0.168939746	0.042234937	0.257253003
1727	2009-07-06 23:00	23	491.3	531.2	666.5	664.6	0.663168614	0.034419074	1040	1312	1282	1260	1103	1050	0.304539555	1.063744067	0.062414415	-3.17	3.17	0	-39.49	0	0.2	14.97	16.11	15.73	13.82	15.109375	0.105761156	0.174451391	0.043612848	0.256225159
1728	2009-07-06 23:30	23.5	527.3	603.4	685.35	685.73	0.714349512	0.051180898	1020	1309	1284	1194	1100	1022	0.297617339	1.124158418	0.060414351	-3.1	3.1	0	-39.47	0	0.2	14.56	15.88	15.69	13.84	15.00625	0.10762272	0.177522012	0.044380503	0.255102018
1729	2009-07-07	0	516.73	578.05	655.6	666.5	0.700143895	-0.014205618	1000	1271	1248	1159	1093	1021	0.289462784	1.085394828	-0.03876359	-3.03	3.03	0	-39.46	0	0.2	14.14	15.64	15.65	13.85	14.896875	0.108879292	0.179594708	0.044898677	0.253910808
1730	2009-07-07 00:30	0.5	540.7	566.73	641.65	653.55	0.730042895	0.029899	989	1264	1250	1151	1113	1054	0.288281694	1.078539945	-0.006854883	-2.96	2.96	0	-39.46	0	0.2	13.89	15.4	15.61	13.86	14.80875	0.104509344	0.172386547	0.043096637	0.252951034
1731	2009-07-07 01:00	1	531.1	564.65	626.3	624.95	0.717358862	-0.012684032	1032	1289	1264	1195	1146	1090	0.295964234	1.076031008	-0.002508937	-2.9	2.9	0	-39.46	0	0.2	13.81	15.19	15.56	13.87	14.74375	0.093453321	0.154149808	0.038537452	0.252243115
1732	2009-07-07 01:30	1.5	529.5	588.75	686.05	711.7	0.715117828	-0.002241035	1024	1318	1309	1206	1178	1113	0.301588398	1.118212996	0.042181988	-2.84	2.84	0	-39.46	0	0.2	13.8	15.03	15.51	13.88	14.696875	0.100280927	0.165411838	0.041352959	0.251732596
1733	2009-07-07 02:00	2	522.75	581.25	676.5	671.15	0.704920234	-0.010197593	1063	1354	1326	1244	1193	1137	0.309097913	1.113066897	-0.005146099	-2.79	2.79	0	-39.46	0	0.2	13.77	14.9	15.45	13.89	14.649375	0.087191516	0.143821057	0.035955264	0.251215271
1734	2009-07-07 02:30	2.5	516.35	550.95	714.85	746	0.69572348	-0.009196754	1108	1381	1357	1292	1225	1171	0.318952947	1.117895408	0.004828511	-2.75	2.75	0	-39.46	0	0.2	13.73	14.8	15.39	13.9	14.60625	0.092467674	0.152523998	0.038131	0.250745593
1735	2009-07-07 03:00	3	567.55	598.2	678	728.6	0.764741975	0.069018495	1150	1408	1373	1340	1271	1204	0.327293822	1.163372629	0.045477222	-2.71	2.71	0	-39.47	0	0.2	13.69	14.71	15.34	13.88	14.559375	0.084986551	0.140184002	0.035046001	0.250235075
1736	2009-07-07 03:30	3.5	582.03	603.5	651.35	651	0.785963835	0.02122186	1177	1426	1406	1355	1293	1232	0.332580282	1.167034603	0.003661973	-2.67	2.67	0	-39.46	0	0.2	13.63	14.62	15.28	13.9	14.51875	0.073180065	0.120709385	0.030177346	0.249792626
1737	2009-07-07 04:00	4	561.55	593.53	663.2	674.15	0.758204443	-0.027759392	1166	1438	1424	1375	1264	1208	0.336127994	1.161655468	-0.005379135	-2.64	2.64	0	-39.46	0	0.2	13.52	14.53	15.23	13.9	14.469375	0.073502649	0.121241483	0.030310371	0.249254879
1738	2009-07-07 04:30	4.5	573.95	620.6	663.27	679.75	0.77505812	0.016853677	1158	1432	1412	1342	1228	1168	0.331515151	1.178275591	0.016620123	-2.61	2.61	0	-39.46	0	0.2	13.4	14.44	15.17	13.9	14.415	0.073826691	0.121775985	0.030443996	0.248662678
1739	2009-07-07 05:00	5	561.4	610.75	648.65	664.1	0.758658015	-0.016400105	1116	1408	1389	1290	1220	1162	0.322311469	1.152583538	-0.025692053	-3.51	2.58	-0.93	-39.46	0.42	0.2	13.33	14.36	15.11	13.9	14.36875	0.073668082	0.121514362	0.030378591	0.248158966
1740	2009-07-07 05:30	5.5	565.15	569.65	574.15	596.9	0.761933292	0.003275276	1095	1389	1370	1266	1235	1193	0.316889	1.095678038	-0.0569055	-3.21	2.55	-0.66	-39.46	0.9	0.2	13.32	14.28	15.07	13.9	14.3375	0.068200423	0.112495544	0.028123886	0.24781862
1741	2009-07-07 06:00	6	516.05	517.6	524.4	532.35	0.694090325	-0.067842967	1076	1384	1385	1283	1242	1201	0.318658632	1.027295989	-0.068382049	-2.91	2.53	-0.38	-39.48	1.43	0.2	13.36	14.21	15.03	13.88	14.308125	0.062754464	0.103512518	0.02587813	0.247498696
1742	2009-07-07 06:30	6.5	509.1	508.85	514.8	503.63	0.683917717	-0.010172608	1135	1396	1387	1380	1256	1209	0.330670172	1.027047742	-0.000248247	-2.6	2.5	-0.1	-39.46	0.32	0.206	13.42	14.16	14.97	13.9	14.29	0.059069129	0.097433615	0.024358404	0.247301295
1743	2009-07-07 07:00	7	471.27	474.95	473.4	468.85	0.632388842	-0.051528876	1154	1391	1375	1433	1256	1214	0.335335	0.982676625	-0.044371117	-2.3	2.48	0.18	-39.46	0	0.2	13.56	14.11	14.9	13.88	14.265625	0.056625322	0.093402592	0.023350648	0.247035825
1744	2009-07-07 07:30	7.5	443.25	446.4	451	446	0.594313277	-0.038075565	1141	1327	1306	1479	1209	1212	0.331836031	0.943039296	-0.039637329	0.28	2.46	2.74	-39.46	0.22	0.2	13.79	14.1	14.86	13.87	14.274375	0.058720214	0.096858085	0.024214521	0.247131122
1745	2009-07-07 08:00	8	430.95	422.2	429.1	430.85	0.577645532	-0.016667744	1148	1341	1320	1465	1176	1211	0.332210347	0.916961244	-0.026078052	-3.31	2.46	-0.85	-39.46	0	0.2	13.98	14.12	14.8	13.87	14.279375	0.056833009	0.093745169	0.023436292	0.247185578
1746	2009-07-07 08:30	8.5	423.25	421.15	419.2	421.5	0.566987824	-0.010657708	1088	1349	1352	1383	1147	1210	0.324850175	0.901053533	-0.015907711	3.26	2.46	5.72	-39.44	0	0.2	14.15	14.15	14.73	13.85	14.27375	0.055763625	0.091981237	0.022995309	0.247124315
1747	2009-07-07 09:00	9	414.4	417.15	414.05	413.1	0.554694527	-0.012293297	875	1211	1227	1132	1084	1114	0.278591003	0.842837036	-0.058216497	3.86	2.46	6.32	-39.45	0	0.2	14.36	14.21	14.69	13.84	14.293125	0.0647301	0.106771298	0.026692825	0.24733533
1748	2009-07-07 09:30	9.5	411.85	412	413.2	411.7	0.551284511	-0.003410015	743	963	952	950	983	952	0.226432572	0.784039914	-0.058797123	-0.29	2.48	2.19	-39.44	0.86	0.2	14.53	14.29	14.65	13.82	14.308125	0.094400899	0.155712824	0.038928206	0.247498696
1749	2009-07-07 10:00	10	406.25	405.5	405.15	404.5	0.543987703	-0.007296808	654.4	888	867	841	941	954	0.203599319	0.750913818	-0.033126095	-0.38	2.5	2.12	-39.44	0.71	0.206	14.61	14.37	14.62	13.84	14.328125	0.108765595	0.179407166	0.044851792	0.247716517
1750	2009-07-07 10:30	10.5	404.15	402.15	402.55	404.5	0.540748472	-0.003239231	767	1068	1061	945	973	1043	0.238722467	0.783881872	0.032968054	2.21	2.52	4.74	-39.45	0	0.2	14.72	14.45	14.6	13.79	14.33375	0.079912609	0.131814613	0.032953653	0.247777779
1751	2009-07-07 11:00	11	403.75	403.1	401.2	403.15	0.539568917	-0.001179555	833	1150	1164	1120	1053	1017	0.26893919	0.814638097	0.030756225	1.87	2.54	4.42	-39.44	0	0.3935	14.94	14.53	14.57	13.79	14.365	0.071470998	0.117890307	0.029472577	0.248118125
1752	2009-07-07 11:30	11.5	396.05	395.75	394.35	390.5	0.528488752	-0.011080166	846	1086	1089	1213	1009	843	0.270618908	0.805533753	-0.009104344	4.76	2.56	7.33	-39.44	0	0.4185	15.21	14.63	14.56	13.78	14.410625	0.077311664	0.127524394	0.031881098	0.248615029
1753	2009-07-07 12:00	12	384.67	383.9	380.05	378.2	0.511438204	-0.017050548	845	1074	1082	1170	906	743	0.265293476	0.781510128	-0.024023626	7.62	2.59	10.21	-39.44	0	0.675	15.62	14.77	14.55	13.77	14.48125	0.0780514	0.128744577	0.032186144	0.249384211
1754	2009-07-07 12:30	12.5	381.7	382.13	378.4	377.65	0.506488708	-0.004949495	664.4	859	934	1012	774	643.4	0.224668813	0.734075401	-0.047434727	8.73	2.63	11.36	-39.44	0	1.475	16.45	14.98	14.53	13.74	14.6075	0.113606865	0.187392767	0.046848192	0.250759207
1755	2009-07-07 13:00	13	381.5	382	378.2	375.65	0.505314886	-0.001173822	531.7	607	627.4	854	709	562	0.172489311	0.677934387	-0.056141014	9.84	2.7	12.54	-39.44	0	0.9875	17.14	15.28	14.54	13.74	14.75375	0.239707686	0.395394122	0.09884853	0.252352025
1756	2009-07-07 13:30	13.5	381.1	381	378.05	375.45	0.50344697	-0.001867916	545.6	600.4	589.1	760	732	592.9	0.160463502	0.663873009	-0.014061378	9.7	2.78	12.49	-39.44	0	1.3315	17.83	15.63	14.55	13.7	14.896875	0.252493059	0.416483397	0.104120849	0.253910808
1757	2009-07-07 14:00	14	380.6	379.65	376.75	375.1	0.501455349	-0.001991621	541.6	586.9	580.4	744	730	617.3	0.15754361	0.658156582	-0.005716427	9.57	2.88	12.45	-39.44	0	1.844	18.61	16	14.58	13.69	15.071875	0.276231825	0.455640124	0.113910031	0.255816744
1758	2009-07-07 14:30	14.5	379.15	378.25	375	373.15	0.499117679	-0.00233767	556.6	539.8	526	658.7	751	701	0.143684586	0.642529279	-0.015627303	6.61	3	9.6	-39.44	0	0.5125	19.33	16.41	14.62	13.66	15.244375	0.361160253	0.595728253	0.148932063	0.257695453
1759	2009-07-07 15:00	15	378.85	377.35	374.5	373.5	0.49892113	-0.000196549	603.5	633.3	618.9	753	802	753	0.164905647	0.664679899	0.02215062	3.64	3.11	6.76	-39.44	0	0.462	19.6	16.8	14.67	13.65	15.366875	0.245960884	0.405708675	0.101427169	0.259029608
1760	2009-07-07 15:30	15.5	377.33	375.65	375.05	373.05	0.498276589	-0.000644541	707	769	765	905	828	838	0.19920766	0.701174488	0.036494589	3.13	3.21	6.34	-39.49	0.22	1.2917	19.43	17.1	14.73	13.64	15.42125	0.169541205	0.279655595	0.069913899	0.259621809
1761	2009-07-07 16:00	16	376.85	377.07	376.65	375	0.50119464	0.002918051	760	739	756	942	841	885	0.202741079	0.710483993	0.009309505	2.23	3.3	5.53	-39.54	1.59	1.2315	19.05	17.24	14.79	13.64	15.4225	0.190885806	0.314863185	0.078715796	0.259635423
1762	2009-07-07 16:30	16.5	374.8	374.15	372.4	372.75	0.49808111	-0.00311353	876	726	777	1023	686.5	786	0.215569195	0.720986921	0.010502928	2.91	3.34	6.25	-39.58	0	0.8565	18.71	17.31	14.87	13.64	15.423125	0.200930754	0.331432171	0.082858043	0.25964223
1763	2009-07-07 17:00	17	373.5	372.85	370.5	369.8	0.496249562	-0.001831549	825	744	784	1036	758	826	0.216427217	0.718955856	-0.002031064	2.52	3.37	5.89	-39.56	0	1.006	18.7	17.37	14.96	13.63	15.46375	0.190904523	0.314894058	0.078723514	0.260084679
1764	2009-07-07 17:30	17.5	374.95	375.15	374.65	374.55	0.497968906	0.001719345	883	894	939	1151	787	891	0.246679402	0.753586599	0.034630742	1.39	3.39	4.78	-39.61	0	0.2	18.6	17.42	15.07	13.62	15.49875	0.138489186	0.22843577	0.057108943	0.260465866
1765	2009-07-07 18:00	18	377	376.65	377.15	377.2	0.500965101	0.002996195	878	936	977	1192	880	922	0.254929432	0.764519973	0.010933375	0.26	3.4	3.65	-39.61	0	0.2125	18.43	17.43	15.15	13.63	15.5125	0.129332977	0.213332745	0.053333186	0.260615619
1766	2009-07-07 18:30	18.5	376.85	376.9	378.45	380.13	0.491437139	-0.009527963	847	962	975	1191	991	960	0.251734046	0.751907111	-0.012612862	0.62	3.65	4.27	-39.51	0	0.2	18.95	18.71	16.25	13.52	16.195625	0.133426772	0.220085397	0.055021349	0.268055575
1767	2009-07-07 19:00	19	379.7	384	389.75	386.9	0.505122026	0.013684887	857	966	968	1174	1022	1002	0.252921481	0.77245512	0.020548009	-3.38	3.38	0	-39.6	0	0.56267	18.02	17.37	15.3	13.62	15.503125	0.125482716	0.2069818	0.05174545	0.260513515
1768	2009-07-07 19:30	19.5	388.5	389.23	390.5	393.75	0.517312809	0.012190783	888	1062	1061	1225	1036	1031	0.26945136	0.797228708	0.024773588	-4.77	4.77	0	-39.59	0	0.2185	17.72	17.31	15.36	13.64	15.483125	0.15204263	0.250791967	0.062697992	0.260295694
1769	2009-07-07 20:00	20	413.7	421.65	445.23	447.3	0.551761055	0.034448246	677.5	969	980	999	905	954	0.230980988	0.80328914	0.006060432	-3.34	3.34	0	-39.6	0	0.2	17.37	17.19	15.41	13.63	15.4325	0.136767697	0.225596201	0.05639905	0.259744334
1770	2009-07-07 20:30	20.5	426.4	446.65	510.65	525.75	0.56941107	0.017650016	785	1099	1097	1006	980	994	0.248824909	0.866791733	0.063502593	-3.3	3.3	0	-39.61	0	0.206	17.07	17.06	15.44	13.65	15.388125	0.123165615	0.203159778	0.050789944	0.259261043
1771	2009-07-07 21:00	21	422.05	446.5	521.25	534.6	0.563763369	-0.005647701	919	1210	1203	1150	1059	1055	0.279429895	0.902003255	0.035211522	-3.26	3.26	0	-39.58	0	0.225	16.8	16.91	15.46	13.63	15.3275	0.103178401	0.170191177	0.042547794	0.258600772
1772	2009-07-07 21:30	21.5	444.5	448.45	478.1	479.15	0.594614209	0.03085084	993	1290	1278	1256	1110	1086	0.300700601	0.919403409	0.017400154	-3.22	3.22	0	-39.58	0	0.2	16.55	16.76	15.48	13.64	15.27875	0.084736398	0.139771379	0.034942845	0.258069833
1773	2009-07-07 22:00	22	426.6	442.3	532.55	598.37	0.571084709	-0.0235295	969	1323	1324	1239	1087	1074	0.303278019	0.934597157	0.015193748	-3.18	3.18	0	-39.6	0	0.2	16.29	16.61	15.5	13.64	15.225625	0.093887029	0.154865202	0.0387163	0.257491245
1774	2009-07-07 22:30	22.5	433.97	452.7	579.7	604.55	0.580944076	0.009859367	1015	1354	1348	1260	1102	1063	0.309747581	0.964537122	0.029939966	-3.13	3.13	0	-39.57	0	0.20833	16.02	16.45	15.49	13.65	15.16125	0.089415575	0.147489608	0.036872402	0.256790133
1775	2009-07-07 23:00	23	459.3	492	517.25	609.65	0.614655628	0.033711552	1067	1367	1364	1305	1147	1105	0.317616518	0.989255897	0.024718775	-3.09	3.09	0	-39.61	0	0.2	15.77	16.29	15.49	13.66	15.103125	0.087246794	0.143912238	0.03597806	0.25615709
1776	2009-07-07 23:30	23.5	500.75	533.75	578.67	661.6	0.671224412	0.056568784	1095	1402	1385	1336	1177	1134	0.324615136	1.058974534	0.069718637	-3.04	3.04	0	-39.61	0	0.2	15.56	16.14	15.48	13.67	15.048125	0.087859358	0.144922653	0.036230663	0.255558082
1777	2009-07-08	0	503.85	561.2	643.5	657.2	0.676322314	0.005097902	1106	1403	1392	1335	1180	1122	0.325397644	1.096384513	0.037409978	-3	3	0	-39.61	0	0.2	15.34	15.98	15.46	13.68	14.98625	0.086069782	0.141970774	0.035492693	0.254884197
1778	2009-07-08 00:30	0.5	460.9	482.45	538.65	556.15	0.617299516	-0.059022798	1119	1416	1409	1346	1196	1152	0.328337714	0.998558112	-0.097826401	-2.95	2.95	0	-39.65	0	0.2	15.21	15.84	15.44	13.7	14.9425	0.073099577	0.120576623	0.030144156	0.254407713
1779	2009-07-08 01:00	1	481.95	499.4	572.75	554.3	0.645356949	0.028057433	1156	1430	1424	1409	1253	1214	0.337420591	1.036301233	0.037743121	-2.91	2.91	0	-39.63	0	0.2	15.13	15.71	15.42	13.68	14.894375	0.070692703	0.11660652	0.02915163	0.253883581
1780	2009-07-08 01:30	1.5	504.55	536.15	623.65	639.1	0.676761343	0.031404394	1150	1440	1427	1415	1217	1176	0.338732925	1.088992053	0.05269082	-2.87	2.87	0	-39.57	0	0.2	14.99	15.6	15.38	13.68	14.84125	0.07643112	0.12607195	0.031517987	0.253304993
1781	2009-07-08 02:00	2	549.13	556.4	621.4	625.55	0.73683945	0.060078106	1123	1437	1434	1345	1184	1150	0.331294992	1.108449967	0.019457914	-2.84	2.84	0	-39.6	0	0.2	14.81	15.49	15.36	13.69	14.79375	0.074672084	0.123170448	0.030792612	0.252787668
1782	2009-07-08 02:30	2.5	491.85	557.13	621	659.65	0.660453588	-0.076385861	1125	1422	1424	1341	1183	1145	0.329810843	1.08898935	-0.019460617	-2.8	2.8	0	-39.55	0	0.2	14.65	15.38	15.3	13.69	14.730625	0.078383523	0.129292409	0.032323102	0.252100169
1783	2009-07-08 03:00	3	499.45	561.9	692.37	746	0.669741473	0.009287885	1131	1427	1420	1338	1192	1155	0.329877151	1.119774378	0.030785028	-2.77	2.77	0	-39.55	0	0.2	14.5	15.26	15.27	13.7	14.68125	0.087034756	0.143562485	0.035890621	0.251562423
1784	2009-07-08 03:30	3.5	502.75	535.3	566.2	611.6	0.674539946	0.004798473	1146	1430	1417	1339	1218	1174	0.329869367	1.060913568	-0.05886081	-2.73	2.73	0	-39.56	0	0.2	14.36	15.15	15.23	13.7	14.628125	0.071092211	0.117265502	0.029316376	0.250983835
1785	2009-07-08 04:00	4	502.5	527.8	620.6	647.15	0.673598569	-0.000941377	1138	1430	1427	1335	1232	1191	0.330088467	1.073606516	0.012692949	-2.7	2.7	0	-39.57	0	0.2	14.25	15.05	15.19	13.71	14.58375	0.073457895	0.121167661	0.030291915	0.250500545
1786	2009-07-08 04:30	4.5	483.1	502.7	547.25	564.55	0.646658821	-0.026939748	1150	1448	1452	1351	1218	1192	0.334206914	1.028196289	-0.045410227	-2.67	2.67	0	-39.57	0	0.2	14.17	14.94	15.15	13.7	14.535	0.064259429	0.105994935	0.026498734	0.249969605
1787	2009-07-08 05:00	5	473.3	475.35	474.85	482.67	0.632285721	-0.0143731	1167	1455	1447	1373	1258	1232	0.336465257	0.983541137	-0.044655152	-2.14	2.64	0.5	-39.59	0	0.2	14.17	14.85	15.11	13.71	14.50625	0.057544509	0.094918778	0.023729695	0.249656487
1788	2009-07-08 05:30	5.5	434.93	437.65	430.55	425	0.580077743	-0.052207978	1143	1502	1445	1426	1257	1202	0.342237039	0.934862222	-0.048678915	-1.76	2.61	0.85	-39.58	0	0.4	14.3	14.79	15.06	13.7	14.489375	0.051263982	0.084559145	0.021139786	0.249472701
1789	2009-07-08 06:00	6	413.7	415.23	416.25	414.6	0.551109662	-0.028968081	1055	1345	1347	1441	1196	1021	0.327644371	0.891827434	-0.043034788	2.09	2.59	4.68	-39.58	0	0.4935	14.51	14.76	15.03	13.69	14.495625	0.058849169	0.097070795	0.024267699	0.24954077
1790	2009-07-08 06:30	6.5	405.6	405.4	406.47	405.05	0.53975091	-0.011358752	954	1135	1134	1392	1073	857	0.295797803	0.845210171	-0.046617262	1.28	2.58	3.86	-39.63	0	1.0685	14.78	14.77	14.98	13.7	14.515625	0.074658145	0.123147455	0.030786864	0.249758591
1791	2009-07-08 07:00	7	406.4	406.65	407.3	406.7	0.540360898	0.000609988	849	945	925	1276	976	764	0.258305285	0.806742253	-0.038467918	0.59	2.58	3.17	-39.66	0	1.0315	15.03	14.83	14.94	13.7	14.543125	0.10115992	0.166861724	0.041715431	0.250058095
1792	2009-07-08 07:30	7.5	402.8	403.15	401.25	401.95	0.534642147	-0.005718751	779	883	876	1197	915	690.5	0.242058569	0.782741546	-0.024000708	1.76	2.61	4.36	-39.68	0	1.175	15.33	15.02	15.02	13.84	14.69	0.114574705	0.188989205	0.047247301	0.25165772
1793	2009-07-08 08:00	8	398.3	396.8	396.15	397.2	0.527622359	-0.007019788	673.1	876	876	1136	824	645.7	0.232154431	0.762604917	-0.020136629	2.72	2.63	5.35	-39.61	0	1.469	15.67	15.22	15.09	13.94	14.8275	0.115999475	0.191339341	0.047834835	0.253155241
1794	2009-07-08 08:30	8.5	390.85	388.55	383.9	384.63	0.516252273	-0.011370086	696.3	780	784	1070	825	656.1	0.21597474	0.733133667	-0.02947125	4.1	2.63	6.73	-39.68	0	1.0685	15.86	15.22	14.99	13.82	14.77625	0.14041364	0.231610129	0.057902532	0.252597074
1795	2009-07-08 09:00	9	385.3	384.2	380.55	381.35	0.507067856	-0.009184417	641.6	682.8	656.2	920	820	644.6	0.186319667	0.694432533	-0.038701133	5.48	2.64	8.12	-39.7	0	0.654	16.45	15.29	14.89	13.73	14.7975	0.183311109	0.302368839	0.07559221	0.252828509
1796	2009-07-08 09:30	9.5	383.7	383	381.55	378.2	0.504142217	-0.002925639	627.6	656.9	647.3	837	812	716	0.175899935	0.682217427	-0.012215106	6.86	2.69	9.55	-39.64	0	1.35	17.24	15.54	14.89	13.75	14.949375	0.200141205	0.330129822	0.082532456	0.254482589
1797	2009-07-08 10:00	10	379.55	378.25	376.8	373.8	0.498040071	-0.006102146	602.3	665.1	673.2	865	827	709	0.17998357	0.67944591	-0.002771518	6.49	2.75	9.23	-39.46	0	1.2815	17.51	15.8	14.87	13.71	15.011875	0.197130793	0.325164195	0.081291049	0.255163281
1798	2009-07-08 10:30	10.5	378.2	377.2	374.2	373.2	0.495170936	-0.002869135	603.9	695.1	697.9	945	721	576.1	0.1908284	0.686868438	0.007422528	7.59	2.8	10.39	-39.61	0	0.9815	17.67	16	14.84	13.66	15.0425	0.182408598	0.300880161	0.07522004	0.255496819
1799	2009-07-08 11:00	11	378.4	377.07	373.2	371.6	0.494905554	-0.000265382	545.7	564.5	554.3	751	766	621.7	0.154384905	0.648680886	-0.038187552	8.7	2.85	11.55	-39.68	0	0.738	18.18	16.19	14.8	13.6	15.108125	0.304039237	0.501508019	0.125377005	0.256211545
1800	2009-07-08 11:30	11.5	377.65	377.4	374.1	372.4	0.492172283	-0.002733272	551.1	574.6	572.9	719	797	681.7	0.15307725	0.645392295	-0.003288591	9.81	2.91	12.72	-39.72	0	1.5125	18.66	16.44	14.82	13.57	15.213125	0.297542661	0.490792018	0.122698004	0.257355107
1801	2009-07-08 12:00	12	376.05	375.25	373.2	370.2	0.489715537	-0.002456746	523.6	619.3	621.4	807	690.4	598.9	0.16608534	0.655682171	0.010289876	7.76	2.97	10.73	-39.71	0	1.663	18.9	16.77	14.85	13.55	15.31	0.245669277	0.405227674	0.101306918	0.258410178
1802	2009-07-08 12:30	12.5	377.7	375.7	374	368.65	0.489625454	-9.01E-05	509.6	568.7	595.8	705	585.7	535.8	0.151709105	0.639016192	-0.016665979	8.39	3.04	11.42	-39.78	0	2.5125	19.37	17.14	14.9	13.54	15.45375	0.312774017	0.515915904	0.128978976	0.259975769
1803	2009-07-08 13:00	13	377.35	376.6	374.55	370.85	0.488920612	-0.000704841	472.1	496.5	519.7	641.2	481.8	465.9	0.135836686	0.622881938	-0.016134254	10.55	3.12	13.67	-39.81	0	2.0375	20.45	17.71	15.01	13.53	15.73375	0.488087599	0.805092947	0.201273237	0.263025266
1804	2009-07-08 13:30	13.5	376.55	375.25	373.7	371.2	0.489253745	0.000333132	461.7	513.3	529.8	636.9	505.1	483.2	0.136368519	0.624333359	0.001451421	8.48	3.24	11.72	-39.68	0	2.3	21.01	18.32	15.15	13.52	15.9675	0.455248442	0.750925265	0.187731316	0.265571052
1805	2009-07-08 14:00	14	375.4	374.8	373.05	370.1	0.487418756	-0.001834989	475.5	558	573.8	713	509.5	474.1	0.149121394	0.635478893	0.011145534	9.92	3.37	13.28	-39.6	0	1.896	20.92	18.77	15.34	13.54	16.118125	0.374403137	0.617572185	0.154393046	0.267211518
1806	2009-07-08 14:30	14.5	374.5	373.57	370.9	369.05	0.484621622	-0.002797133	471.8	573.1	590.9	745	532.5	479.1	0.153896385	0.636806668	0.001327776	7.97	3.45	11.41	-39.8	0	0.994	21.23	19.03	15.5	13.53	16.2625	0.3518116	0.580307793	0.145076948	0.268783915
1807	2009-07-08 15:00	15	374.4	373.2	372.03	367.65	0.484130756	-0.000490866	469.2	555.1	588.7	725	519.6	490.1	0.150958264	0.633661528	-0.003145141	7.85	3.52	11.36	-39.76	0	1.581	21.41	19.28	15.66	13.5	16.3825	0.387844334	0.639743231	0.159935808	0.270090843
1808	2009-07-08 15:30	15.5	375.05	373.55	371.45	370.35	0.484952132	0.000821377	501.6	523.6	551.2	666	533.5	500	0.142222425	0.626048631	-0.007612897	6.85	3.6	10.45	-39.62	0	1.025	21.35	19.46	15.8	13.49	16.458125	0.483339746	0.797261437	0.199315359	0.270914479
1809	2009-07-08 16:00	16	375.85	374.65	373.25	373.6	0.48696378	0.002011647	493.3	558.2	578.3	727	583.7	508.8	0.151186224	0.63832426	0.01227563	3.31	3.68	6.99	-39.52	0	2.8	21.32	19.52	15.91	13.48	16.50375	0.414706561	0.68405206	0.171013015	0.271411384
1810	2009-07-08 16:30	16.5	375.75	375.25	372.9	374.5	0.488896639	0.001932859	489.2	541.1	560.3	747	551.8	491.3	0.151061016	0.640831826	0.002507566	1.57	3.74	5.31	-39.5	0	1.019	20.83	19.51	16.03	13.48	16.485625	0.475467413	0.784276146	0.196069036	0.271213984
1811	2009-07-08 17:00	17	374.95	374.75	374	374.83	0.487946879	-0.00094976	607.9	655.4	660.2	834	681.9	598.2	0.174819226	0.666593959	0.025762133	1.32	3.75	5.07	-39.5	0	1.3065	20.21	19.38	16.1	13.5	16.41625	0.288203312	0.475386906	0.118846727	0.270458416
1812	2009-07-08 17:30	17.5	376.33	376.6	377.45	377.4	0.490917769	0.00297089	707	809	826	976	760	609.7	0.209719371	0.707242658	0.040648699	-0.16	3.72	3.56	-39.51	0	0.454	19.67	19.16	16.17	13.51	16.336875	0.185950884	0.306723108	0.076680777	0.269593938
1813	2009-07-08 18:00	18	378.95	377.73	379.35	379.7	0.49530633	0.004388561	748	887	900	1067	788	651.1	0.228234918	0.729895525	0.022652867	0.03	3.69	3.72	-39.51	0	0.2	19.27	18.93	16.22	13.52	16.265625	0.157118696	0.25916486	0.064791215	0.26881795
1814	2009-07-08 18:30	18.5	378.85	378.05	377.53	377.55	0.484303589	-0.011002741	867	1004	1013	1150	887	818	0.250748617	0.74300177	0.013106244	0.06	4.17	4.23	-39.78	0	0.2	21.87	20.34	16.3	13.45	16.863125	0.143914907	0.237385414	0.059346354	0.27532536
1815	2009-07-08 19:00	19	379.95	381.45	398.65	396.3	0.495599506	0.011295917	870	1011	1033	1217	929	864	0.261073043	0.77290428	0.02990251	-0.96	3.6	2.64	-39.5	0	0.2	18.76	18.52	16.27	13.53	16.146875	0.126988896	0.209466221	0.052366555	0.267524636
1816	2009-07-08 19:30	19.5	391.85	396.55	487.4	509.5	0.51389555	0.018296043	914	1057	1057	1255	964	888	0.269991612	0.83159534	0.05869106	-3.55	3.55	0	-39.54	0	0.2	18.44	18.33	16.26	13.54	16.070625	0.139968221	0.230875416	0.057718854	0.266694193
1817	2009-07-08 20:00	20	411.7	424.5	576.75	609.3	0.543992614	0.030097065	1002	1198	1187	1324	934	868	0.294524798	0.917285133	0.085689793	-3.49	3.49	0	-39.61	0	0.2	17.81	18.12	16.26	13.56	15.95875	0.129899453	0.214267139	0.053566785	0.265475755
1818	2009-07-08 20:30	20.5	426.75	436.5	628.65	672.13	0.564993588	0.021000974	1020	1246	1228	1208	983	905	0.288642086	0.943991818	0.026706685	-3.42	3.42	0	-39.6	0	0.2	17.03	17.84	16.25	13.58	15.81125	0.132082568	0.217868154	0.054467039	0.263869323
1819	2009-07-08 21:00	21	437.97	481.7	720	782.5	0.583150835	0.018157247	1008	1233	1217	1143	1029	953	0.281011207	1.002446438	0.05845462	-3.33	3.33	0	-39.6	0	0.2	16.33	17.51	16.24	13.6	15.664375	0.16626495	0.274251464	0.068562866	0.262269699
1820	2009-07-08 21:30	21.5	437.85	469.87	695.85	758	0.583188351	3.75E-05	1018	1241	1216	1142	1098	1029	0.281449301	0.987287279	-0.015159159	-3.24	3.24	0	-39.6	0	0.2	15.77	17.17	16.19	13.64	15.524375	0.149668951	0.246876621	0.061719155	0.26074495
1821	2009-07-08 22:00	22	484.1	474	760	800.5	0.642865082	0.059676731	1074	1290	1262	1210	1165	1091	0.295237793	1.041376726	0.054089447	-3.15	3.15	0	-39.58	0	0.2	15.38	16.84	16.16	13.64	15.4025	0.142962187	0.235813917	0.058953479	0.259417602
1822	2009-07-08 22:30	22.5	494.95	567.6	736.3	812.5	0.659477178	0.016612097	1116	1347	1323	1250	1193	1115	0.30707656	1.110886148	0.069509422	-3.07	3.07	0	-39.58	0	0.2	15	16.54	16.11	13.67	15.289375	0.127502241	0.210312974	0.052578244	0.25818555
1823	2009-07-08 23:00	23	543.45	550.55	853	889.5	0.725707123	0.066229945	1114	1362	1333	1238	1189	1101	0.307384036	1.158320328	0.04743418	-2.99	2.99	0	-39.58	0	0.2	14.57	16.26	16.05	13.69	15.166875	0.141910832	0.234079723	0.058519931	0.256851395
1824	2009-07-08 23:30	23.5	548.85	539.4	810.5	923.5	0.732712849	0.007005726	1105	1349	1332	1219	1216	1133	0.304897006	1.141533071	-0.016787257	-2.91	2.91	0	-39.56	0	0.2	14.12	15.98	15.99	13.7	15.03875	0.155191977	0.255986767	0.063996692	0.255455978
1825	2009-07-09	0	520.35	634	896	907.33	0.697167785	-0.035545063	1144	1363	1334	1249	1270	1183	0.309713721	1.219725391	0.078192319	-2.84	2.84	0	-39.56	0	0.2	13.68	15.69	15.93	13.72	14.913125	0.141241095	0.232975002	0.05824375	0.254087788
1826	2009-07-09 00:30	0.5	557.43	589.05	855.5	880	0.745603466	0.048435681	1138	1386	1345	1245	1258	1173	0.31074783	1.192713275	-0.027012115	-2.76	2.76	0	-39.56	0	0.2	13.27	15.41	15.85	13.74	14.785625	0.122460528	0.201996747	0.050499187	0.252699178
1827	2009-07-09 01:00	1	558.45	597.87	883.5	923.5	0.750679278	0.005075812	1150	1381	1353	1255	1274	1186	0.312782381	1.215047508	0.022334233	-2.69	2.69	0	-39.56	0	0.2	12.91	15.13	15.77	13.76	14.664375	0.132778995	0.219016899	0.054754225	0.251378636
1828	2009-07-09 01:30	1.5	524.2	618.2	935.67	982.5	0.705839341	-0.044839938	1125	1372	1341	1226	1255	1168	0.308225844	1.229862013	0.014814505	-2.62	2.62	0	-39.55	0	0.2	12.56	14.86	15.69	13.77	14.543125	0.154603551	0.255016166	0.063754042	0.250058095
1829	2009-07-09 02:00	2	590.05	617.55	954	1037	0.789942792	0.084103452	1141	1370	1331	1245	1293	1203	0.310028927	1.26104355	0.031181537	-2.55	2.55	0	-39.54	0	0.2	12.23	14.61	15.61	13.79	14.43125	0.179288064	0.295732889	0.073933222	0.248839658
1830	2009-07-09 02:30	2.5	589.35	628.55	913	959.5	0.791159383	0.00121659	1194	1398	1358	1280	1321	1245	0.317958668	1.262416264	0.001372713	-2.48	2.48	0	-39.55	0	0.2	11.91	14.36	15.52	13.79	14.310625	0.128469334	0.21190818	0.052977045	0.247525923
1831	2009-07-09 03:00	3	596.15	701.7	956	965.5	0.804340404	0.013181021	1197	1416	1380	1284	1334	1240	0.320756459	1.32853324	0.066116976	-2.42	2.42	0	-39.55	0	0.2	11.59	14.12	15.43	13.81	14.198125	0.12236882	0.201845476	0.050461369	0.246300679
1832	2009-07-09 03:30	3.5	577	609.75	902	976.67	0.779869255	-0.024471149	1167	1401	1369	1258	1316	1215	0.315946076	1.245424994	-0.083108246	-2.36	2.36	0	-39.55	0	0.2	11.31	13.88	15.33	13.81	14.080625	0.127103849	0.209655833	0.052413958	0.245020979
1833	2009-07-09 04:00	4	587.63	606.6	883	906	0.791176955	0.0113077	1172	1397	1356	1255	1315	1222	0.314406382	1.233429974	-0.01199502	-2.3	2.3	0	-39.56	0	0.2	11.09	13.66	15.24	13.82	13.98125	0.105119675	0.173393278	0.043348319	0.24393868
1834	2009-07-09 04:30	4.5	563.55	666.1	882.5	896.5	0.760521264	-0.030655691	1161	1376	1350	1243	1308	1218	0.311669569	1.259047652	0.025617679	-1.18	2.25	1.07	-39.54	0	0.2	10.91	13.44	15.13	13.82	13.87625	0.104987597	0.173175417	0.043293854	0.242795118
1835	2009-07-09 05:00	5	569.55	650.65	765.57	773.5	0.763926837	0.003405574	1135	1369	1337	1213	1272	1186	0.306205744	1.19890014	-0.060147512	1.11	2.2	3.3	-39.57	0	0.2	10.79	13.25	15.03	13.82	13.788125	0.081364307	0.134209166	0.033552292	0.241835343
1836	2009-07-09 05:30	5.5	566.15	555.7	544.95	570.55	0.752306073	-0.011620764	1117	1353	1307	1203	1238	1155	0.301080923	1.051211086	-0.147689054	3.35	2.15	5.5	-39.6	0	0.2	10.84	13.08	14.93	13.81	13.721875	0.059229787	0.097698618	0.024424654	0.24111381
1837	2009-07-09 06:00	6	453.85	449.4	446.45	453.4	0.596962195	-0.155343878	1082	1329	1288	1173	1165	1091	0.294295547	0.897674161	-0.153536924	5.6	2.1	7.7	-39.62	0	0.2	11.19	12.95	14.82	13.79	13.69375	0.051114518	0.084312607	0.021078152	0.240807499
1838	2009-07-09 06:30	6.5	419.75	417.6	414.2	420	0.548525448	-0.048436747	941	1280	1239	1047	1040	1006	0.271831292	0.826485752	-0.07118841	7.85	2.06	9.91	-39.67	0	0.8815	11.95	12.91	14.7	13.77	13.73	0.050732951	0.083683218	0.020920804	0.2412023
1839	2009-07-09 07:00	7	391.3	388.65	388.5	386.37	0.508910393	-0.039615055	807	999	1061	958	888	864	0.235179922	0.748391583	-0.078094168	5.2	2.05	7.24	-39.66	0	1.419	12.98	13	14.57	13.75	13.820625	0.070426679	0.116167718	0.029041929	0.242189303
1840	2009-07-09 07:30	7.5	381.53	381.95	380.2	377.5	0.494760728	-0.014149665	735	759	837	899	763	628.3	0.201698368	0.701526861	-0.046864723	7.01	2.06	9.07	-39.59	0	1.446	14.02	13.22	14.44	13.72	13.93375	0.112506052	0.185576993	0.046394248	0.243421354
1841	2009-07-09 08:00	8	380.7	378.67	377.25	374.75	0.492804738	-0.00195599	618.7	634.6	686.3	801	647.4	546.7	0.172712496	0.666170408	-0.035356452	7.79	2.09	9.88	-39.54	0	1.5815	14.98	13.55	14.33	13.7	14.068125	0.16507025	0.272280824	0.068070206	0.244884841
1842	2009-07-09 08:30	8.5	377.15	376.65	375.63	373.4	0.487277531	-0.005527207	613.3	608.7	659.2	747	619.7	556.3	0.164232362	0.653222725	-0.012947683	10.57	2.15	12.72	-39.54	0	1.488	15.81	13.95	14.25	13.67	14.2075	0.186613228	0.307815633	0.076953908	0.246402782
1843	2009-07-09 09:00	9	372.6	372.5	371.55	370.1	0.480011436	-0.007266095	572.7	641	666.1	800	637.9	563.7	0.169770601	0.65118428	-0.002038445	9.86	2.23	12.1	-39.58	0	1.4	16.75	14.39	14.16	13.61	14.355	0.168483073	0.277910223	0.069477556	0.248009214
1844	2009-07-09 09:30	9.5	373.05	372.8	372.45	370.65	0.480444593	0.000433157	546.5	592.7	646.7	744	589.2	542.1	0.160168913	0.641878926	-0.009305354	8.68	2.33	11.01	-39.58	0	1.8755	17.62	14.96	14.14	13.61	14.563125	0.212346462	0.350262205	0.087565551	0.250275916
1845	2009-07-09 10:00	10	370.15	370.75	370	369.4	0.475424926	-0.005019667	495.9	560	569.2	682.1	598.7	549.8	0.14558258	0.621783199	-0.020095727	8.64	2.46	11.1	-39.61	0	1.0255	18.22	15.52	14.18	13.64	14.7675	0.261567307	0.431451228	0.107862807	0.252501777
1846	2009-07-09 10:30	10.5	367.3	367.55	369.1	366.65	0.470565157	-0.004859769	510.4	569.7	598.1	715	621.4	564.7	0.151651286	0.623328441	0.001545242	10.03	2.6	12.63	-39.67	0	1.363	19.05	16.06	14.24	13.54	14.96375	0.259309045	0.427726259	0.106931565	0.254639148
1847	2009-07-09 11:00	11	371.75	372.35	370.45	367.7	0.475548212	0.004983055	485.1	532.9	543.9	690.7	574.7	525	0.143045385	0.618217979	-0.005110461	7.99	2.76	10.75	-39.69	0	1.3935	20.05	16.71	14.34	13.56	15.254375	0.332260636	0.548058782	0.137014695	0.257804363
1848	2009-07-09 11:30	11.5	372.7	372.6	370.1	367.4	0.476292618	0.000744405	492.2	542.9	557.5	681.9	623.8	573.3	0.143644969	0.619179442	0.000961462	7.36	2.96	10.32	-39.71	0	1.138	21.2	17.36	14.44	13.52	15.545	0.337757671	0.557126054	0.139281514	0.260969578
1849	2009-07-09 12:00	12	371.2	370.8	369.45	365.57	0.474148135	-0.002144483	505	593	609.6	734	615.2	571	0.154691658	0.62838555	0.009206109	8.27	3.16	11.43	-39.74	0	1.15	21.69	18	14.56	13.51	15.768125	0.285428332	0.47080962	0.117702405	0.263399646
1850	2009-07-09 12:30	12.5	372.67	371	368.3	367.1	0.475596795	0.00144866	507.3	608.4	621.7	740	648.3	595.1	0.156746742	0.630533543	0.002147993	6.6	3.34	9.94	-39.73	0	1.2083	21.8	18.57	14.73	13.48	15.943125	0.286408907	0.472427064	0.118106766	0.265305582
1851	2009-07-09 13:00	13	372.3	372.7	369.95	366.9	0.473850542	-0.001746254	477.2	548.9	563.7	665.7	592.7	542.9	0.142095655	0.61501445	-0.015519093	7.76	3.53	11.29	-39.71	0	1.863	22.29	18.98	14.91	13.47	16.145625	0.39740016	0.655505419	0.163876355	0.267511022
1852	2009-07-09 13:30	13.5	372.6	371.45	368.9	367.2	0.473724856	-0.000125686	509.9	546.8	564.3	712	687.9	601.6	0.147517102	0.619724581	0.00471013	7.44	3.71	11.16	-39.56	0	1.3375	23.33	19.34	15.05	13.46	16.3925	0.419900745	0.692619786	0.173154947	0.270199753
1853	2009-07-09 14:00	14	373.15	371.7	368.85	368.8	0.474674848	0.000949993	504.2	594	601.6	768	663.8	571.5	0.157220686	0.630470564	0.010745983	6.08	3.87	9.95	-39.52	0	1.437	23.55	19.78	15.22	13.43	16.556875	0.354800504	0.585237945	0.146309486	0.271989972
1854	2009-07-09 14:30	14.5	372.05	371.6	369.65	366.85	0.472680912	-0.001993936	529.2	655.6	705	851	671.7	593.2	0.175837231	0.648282042	0.017811478	4.42	4.01	8.43	-39.51	0	0.225	23.67	20.13	15.39	13.44	16.704375	0.29252903	0.482522111	0.120630528	0.273596403
1855	2009-07-09 15:00	15	371.9	371.35	369.25	368.65	0.473090986	0.000410074	521	680.2	737	878	639.7	560.2	0.181404609	0.654937669	0.006655628	5.56	4.12	9.68	-39.52	0	1.444	23.75	20.38	15.56	13.46	16.83125	0.27853309	0.459436025	0.114859006	0.274978207
1856	2009-07-09 15:30	15.5	370.1	370.25	366.95	366.6	0.470948619	-0.002142367	566.3	609.4	633.1	819	741	666.8	0.166892086	0.639366307	-0.015571363	5.61	4.22	9.83	-39.56	0	0.7375	23.54	20.51	15.69	13.42	16.865625	0.367763988	0.606621011	0.151655253	0.275352587
1857	2009-07-09 16:00	16	369.87	368.25	365.85	365.8	0.469852599	-0.00109602	590.2	601.4	614	778	839	737	0.161911875	0.63222292	-0.007143386	5.94	4.27	10.21	-39.91	0	0.583	23.38	20.55	15.81	13.43	16.90125	0.383564063	0.632682991	0.158170748	0.275740581
1858	2009-07-09 16:30	16.5	371.6	370.53	367.5	367.65	0.471690722	0.001838123	589.3	600.2	600.2	738	874	789	0.15693994	0.629499977	-0.002722943	5.37	4.28	9.65	-39.85	0	1.075	23.38	20.59	15.92	13.43	16.95	0.387320515	0.638879201	0.1597198	0.276271521
1859	2009-07-09 17:00	17	371.2	370.75	370.63	368.9	0.473575527	0.001884805	550.4	592.4	611.7	758	860	718	0.158315078	0.634158721	0.004658744	3.14	4.28	7.43	-39.82	0	0.544	23.14	20.6	16.02	13.44	16.9625	0.402611651	0.664101692	0.166025423	0.276407659
1860	2009-07-09 17:30	17.5	370.4	370.6	367.8	368.45	0.471434956	-0.002140571	609.2	610.7	617.7	761	922	822	0.161560749	0.635970962	0.001812241	3.52	4.26	7.78	-39.85	0	1.175	22.66	20.56	16.13	13.43	16.933125	0.376538491	0.621094418	0.155273605	0.276087734
1861	2009-07-09 18:00	18	370.55	370.3	369.35	367.65	0.472411994	0.000977037	565.6	549.7	551.5	712	941	770	0.148426827	0.623303683	-0.012667279	1.99	4.22	6.21	-39.79	0	0.656	22.26	20.47	16.21	13.43	16.89625	0.488627954	0.805984254	0.201496063	0.275686126
1862	2009-07-09 18:30	18.5	371.15	371.1	370.55	370.35	0.472552271	0.000140278	608.1	588.5	600.7	740	977	863	0.15794167	0.634531406	0.011227723	0.07	4.64	4.71	-39.66	0	0.606	22.35	20.5	16.22	13.51	16.941875	0.452805722	0.746896037	0.186724009	0.276183031
1863	2009-07-09 19:00	19	372.45	376.9	387	402.17	0.478053873	0.005501602	664.9	672.8	664.7	821	1023	898	0.175023053	0.667561509	0.033030103	-2.29	4.11	1.82	-39.73	0	0.3375	21.39	20.19	16.38	13.48	16.814375	0.322724332	0.532328794	0.133082199	0.27479442
1864	2009-07-09 19:30	19.5	381.67	391.45	459.05	502.6	0.493605484	0.015551611	787	845	832	992	1016	936	0.214328823	0.751169011	0.083607502	-4.04	4.04	0	-39.7	0	0.2	20.75	19.99	16.45	13.53	16.73875	0.257913951	0.425425074	0.106356269	0.273970784
1865	2009-07-09 20:00	20	429.55	427.37	562.45	656.5	0.560660479	0.067054994	926	1050	1035	1193	987	904	0.261086896	0.882074685	0.130905674	-3.96	3.96	0	-39.68	0	0.2	19.86	19.68	16.49	13.53	16.584375	0.224464035	0.370249955	0.092562489	0.272289476
1866	2009-07-09 20:30	20.5	424.35	445.35	707.5	752	0.557783984	-0.002876495	980	1199	1176	1207	1023	922	0.280177558	0.961611431	0.079536746	-3.86	3.86	0	-39.68	0	0.2	18.78	19.25	16.47	13.52	16.358125	0.195700516	0.322804975	0.080701244	0.269825373
1867	2009-07-09 21:00	21	453.45	525.3	803	815.5	0.598683949	0.040899965	1014	1230	1208	1171	1089	996	0.28151327	1.055615127	0.094003696	-3.75	3.75	0	-39.66	0	0.2	17.72	18.75	16.43	13.52	16.116875	0.208144252	0.343330725	0.085832681	0.267197904
1868	2009-07-09 21:30	21.5	468.35	479.2	877	931.5	0.619485153	0.020801204	1045	1268	1248	1179	1162	1083	0.288116358	1.069996345	0.014381218	-3.63	3.63	0	-39.66	0	0.2	16.82	18.25	16.41	13.52	15.903125	0.255087058	0.420762158	0.10519054	0.26486994
1869	2009-07-09 22:00	22	459	549.3	913	935	0.609428549	-0.010056605	1110	1318	1290	1231	1232	1143	0.300254241	1.135237419	0.065241075	-3.51	3.51	0	-39.64	0	0.2	16.06	17.76	16.36	13.54	15.70375	0.214624024	0.354019009	0.088504752	0.262698534
1870	2009-07-09 22:30	22.5	475.85	552.45	911.5	933	0.633574327	0.024145778	1161	1376	1343	1284	1293	1196	0.313119591	1.158643724	0.023406305	-3.39	3.39	0	-39.65	0	0.2	15.4	17.3	16.31	13.55	15.519375	0.177316435	0.292480718	0.07312018	0.260690495
1871	2009-07-09 23:00	23	489.2	594.6	913.5	973	0.653807539	0.020233212	1164	1392	1367	1284	1292	1196	0.315829917	1.197860387	0.039216663	-3.28	3.28	0	-39.66	0	0.2	14.81	16.86	16.24	13.56	15.34	0.182803675	0.301531835	0.075382959	0.25873691
1872	2009-07-09 23:30	23.5	518.15	560.43	985	983.5	0.691458217	0.037650678	1170	1403	1372	1279	1330	1221	0.316440311	1.209113415	0.011253028	-3.17	3.17	0	-39.67	0	0.2	14.21	16.45	16.16	13.59	15.1675	0.177079728	0.292090273	0.073022568	0.256858202
1873	2009-07-10	0	545.25	574.45	917.67	966.5	0.728928386	0.037470169	1188	1408	1378	1295	1340	1241	0.319208613	1.211905891	0.002792476	-3.06	3.06	0	-39.67	0	0.2	13.65	16.05	16.08	13.61	14.99875	0.161378174	0.266190803	0.066547701	0.255020335
1874	2009-07-10 00:30	0.5	527.35	546.45	919	968.5	0.707396117	-0.021532269	1171	1405	1374	1271	1323	1210	0.315997139	1.187575054	-0.024330837	-2.96	2.96	0	-39.68	0	0.2	13.13	15.67	15.98	13.65	14.8375	0.158121317	0.260818666	0.065204667	0.253264152
1875	2009-07-10 01:00	1	566.45	538.1	987.5	NA	0.758074688	0.050678572	1180	1395	1355	1271	1339	1243	0.29152044	1.086186225	-0.10138883	-2.86	2.86	0	-39.66	0	0.2	12.68	15.31	15.89	13.65	14.68	NA	NA	NA	0.251548809
1876	2009-07-10 01:30	1.5	540.65	623.75	858.5	901.5	0.726699694	-0.031374995	1179	1406	1364	1278	1348	1246	0.316252926	1.220480704	0.134294479	-2.75	2.75	0	-39.65	0	0.2	12.3	15	15.81	13.7	14.56	0.124550188	0.20544361	0.051360902	0.250241882
1877	2009-07-10 02:00	2	547.45	710.45	879	873.67	0.740123422	0.013423728	1167	1387	1349	1253	1315	1197	0.311744282	1.280103183	0.059622479	-2.67	2.67	0	-39.65	0	0.2	11.91	14.68	15.72	13.72	14.42375	0.118644265	0.195701881	0.04892547	0.248757975
1878	2009-07-10 02:30	2.5	586.83	609.6	836.5	823	0.790448957	0.050325535	1075	1315	1287	1175	1239	1150	0.293919219	1.194927869	-0.085175314	-2.59	2.59	0	-39.64	0	0.204	11.53	14.36	15.61	13.75	14.284375	0.120182319	0.198238876	0.049559719	0.247240033
1879	2009-07-10 03:00	3	610.3	685.77	794	803.5	0.823204264	0.032755307	1064	1287	1254	1158	1216	1131	0.288518043	1.232778197	0.037850328	-2.51	2.51	0	-39.68	0	0.2	11.23	14.07	15.51	13.78	14.164375	0.117695506	0.194136917	0.048534229	0.245933105
1880	2009-07-10 03:30	3.5	573.2	635.5	749	787	0.776759832	-0.046444432	1005	1238	1211	1100	1164	1063	0.27605705	1.163254301	-0.069523896	-2.44	2.44	0	-39.67	0	0.2	10.93	13.79	15.39	13.8	14.035625	0.123123418	0.203090175	0.050772544	0.244530881
1881	2009-07-10 04:00	4	628.35	672.6	704.4	719	0.85270299	0.075943158	986	1199	1170	1073	1144	1052	0.268130024	1.182381919	0.019127618	-2.38	2.38	0	-39.65	0	0.2	10.68	13.52	15.27	13.8	13.90875	0.111399625	0.183751959	0.04593799	0.243149078
1882	2009-07-10 04:30	4.5	580.75	611.05	696.65	702.2	0.786582236	-0.066120754	933	1160	1136	1038	1104	1024	0.259078484	1.111901122	-0.070480797	2.2	2.32	4.51	-39.64	0	0.2	10.47	13.28	15.15	13.82	13.79875	0.1139995	0.188040413	0.047010103	0.241951061
1883	2009-07-10 05:00	5	560.75	625.25	628.6	645.9	0.755411489	-0.031170747	905	1131	1098	992	1072	984	0.249699893	1.075532311	-0.036368811	3.91	2.26	6.17	-39.67	0	0.2	10.33	13.06	15.03	13.83	13.698125	0.103713764	0.171074249	0.042768562	0.240855148
1884	2009-07-10 05:30	5.5	556	565.35	558	555.53	0.740511205	-0.014900284	891	1108	1075	975	1037	966	0.244793782	0.997463844	-0.078068467	5.61	2.2	7.82	-39.69	0	0.2	10.36	12.86	14.91	13.82	13.61625	0.08692617	0.143383373	0.035845843	0.239963442
1885	2009-07-10 06:00	6	522.17	531.6	530.65	512.45	0.688914444	-0.05159676	888	1109	1072	956	994	931	0.242541544	0.945147568	-0.052316276	6.08	2.15	8.23	-39.71	0	0.208	10.69	12.72	14.8	13.81	13.586875	0.077435445	0.127728569	0.031932142	0.239643517
1886	2009-07-10 06:30	6.5	468.45	477.97	479.25	470.35	0.614464921	-0.074449524	855	1105	1068	957	983	931	0.241032431	0.870491631	-0.074655937	6.55	2.11	8.66	-39.74	0	0.875	11.43	12.67	14.67	13.8	13.618125	0.070674976	0.116577281	0.02914432	0.239983863
1887	2009-07-10 07:00	7	443.55	439.8	444.53	442.15	0.577842722	-0.036622199	867	1079	1060	1022	966	892	0.246035486	0.828520055	-0.041971575	6.71	2.08	8.79	-39.62	0	0.8875	12.35	12.73	14.55	13.79	13.69625	0.068963513	0.113754249	0.028438562	0.240834727
1888	2009-07-10 07:30	7.5	430.1	428.8	427.85	427.15	0.556549669	-0.021293053	940	975	942	1160	936	878	0.249233364	0.812327545	-0.016192511	6.86	2.08	8.94	-39.56	0	0.8005	13.28	12.91	14.43	13.76	13.791875	0.079590769	0.131283743	0.032820936	0.241876185
1889	2009-07-10 08:00	8	414.75	414.4	410.25	412.45	0.533882755	-0.022666914	939	914	914	1176	904	914	0.24634535	0.786859488	-0.025468057	8.98	2.1	11.08	-39.54	0	0.875	14.29	13.18	14.33	13.73	13.921875	0.0872071	0.143846763	0.035961691	0.243292023
1890	2009-07-10 08:30	8.5	396.05	398.15	395.05	396.25	0.508257462	-0.025625293	844	911	950	1158	875	797	0.243990881	0.759825106	-0.027034382	6.94	2.16	9.1	-39.6	0	1.369	15.41	13.55	14.25	13.72	14.098125	0.087207367	0.143847203	0.035961801	0.245211572
1891	2009-07-10 09:00	9	392	392.6	391.65	389.8	0.502290577	-0.005966885	727	773	802	1044	812	719	0.213220922	0.720040746	-0.03978436	7.94	2.25	10.19	-39.71	0	1.094	16.63	14.03	14.19	13.69	14.30875	0.120716286	0.199119647	0.049779912	0.247505502
1892	2009-07-10 09:30	9.5	389.7	390.85	389.2	387.8	0.498167479	-0.004123098	612.2	624.8	633.9	847	785	693.5	0.172525627	0.67340881	-0.046631936	8.94	2.38	11.32	-39.78	0	1.325	17.79	14.58	14.17	13.68	14.54625	0.201731055	0.332752255	0.083188064	0.25009213
1893	2009-07-10 10:00	10	379.4	381.9	383.6	380.15	0.482944924	-0.015222555	614	632.4	640	820	748	696.6	0.170533077	0.658623617	-0.014785192	9.94	2.57	12.5	-39.83	0	0.919	19.01	15.21	14.17	13.66	14.810625	0.205692047	0.33928585	0.084821463	0.252971454
1894	2009-07-10 10:30	10.5	379.4	376.8	379.1	377.55	0.482102865	-0.000842059	687.6	728	751	886	702	802	0.190808042	0.675116686	0.016493068	8.05	2.79	10.84	-39.9	0	1.063	20.19	15.88	14.2	13.64	15.08875	0.163375011	0.269484555	0.067371139	0.256000531
1895	2009-07-10 11:00	11	380.73	382.55	379.9	378.25	0.483087052	0.000984187	720	755	805	911	686.9	811	0.19906062	0.687150691	0.012034005	7.4	3.04	10.44	-39.9	0	0.95433	21.46	16.59	14.27	13.63	15.40375	0.166543928	0.274711634	0.068677909	0.259431216
1896	2009-07-10 11:30	11.5	380	381.43	380.1	377	0.481800416	-0.001286636	689.4	646.9	697.3	958	737	755	0.190765814	0.676975271	-0.01017542	6.75	3.3	10.05	-39.9	0	1.988	22.66	17.31	14.35	13.61	15.7125	0.249008477	0.410735633	0.102683908	0.262793831
1897	2009-07-10 12:00	12	377.4	376.35	375.57	372.85	0.477665044	-0.004135372	681.3	690.4	710	883	727	740	0.185609242	0.66576561	-0.011209661	7.24	3.6	10.84	-39.91	0	1.7065	23.83	18.04	14.44	13.59	16.023125	0.233765037	0.385591814	0.096397953	0.266176867
1898	2009-07-10 12:30	12.5	375.5	375.4	373.5	370.65	0.474854812	-0.002810232	673.5	569.9	604.3	835	706	672.1	0.168488881	0.646293182	-0.019472428	7.8	3.9	11.69	-39.95	0	2.0125	24.59	18.74	14.56	13.56	16.285	0.395500388	0.652371774	0.163092944	0.269028964
1899	2009-07-10 13:00	13	376.05	374.15	374	370.95	0.475230746	0.000375934	722	599.6	641.5	871	634.6	667.7	0.177290198	0.655073724	0.008780543	5.72	4.17	9.89	-39.95	0	1.425	25.05	19.35	14.69	13.54	16.499375	0.373432071	0.615970426	0.153992606	0.271363736
1900	2009-07-10 13:30	13.5	375.3	374.15	372.2	370.85	0.474555241	-0.000675505	600.9	569	589.4	752	660	637.7	0.157014695	0.63244453	-0.022629194	5.41	4.37	9.78	-39.79	0	2.4125	25.39	19.86	14.84	13.53	16.690625	0.448061075	0.739069814	0.184767454	0.273446651
1901	2009-07-10 14:00	14	373.4	372.6	369.95	369.27	0.471887262	-0.002667979	560.4	513.7	516.7	677.2	756	675.7	0.141124907	0.613579719	-0.018864811	5.09	4.57	9.66	-39.62	0	1.8625	25.49	20.25	15	13.52	16.833125	0.634580493	1.046730711	0.261682678	0.274998628
1902	2009-07-10 14:30	14.5	372.37	371.65	369.5	366.95	0.470678372	-0.00120889	551	518.6	513.2	634.1	738	659.7	0.136539842	0.607678276	-0.005901443	6.2	4.7	10.9	-39.56	0	2.7123	25.52	20.56	15.15	13.52	16.95125	0.62794116	1.035779233	0.258944808	0.276285134
1903	2009-07-10 15:00	15	372.25	372.37	370.05	368.1	0.470424115	-0.000254257	505.4	473.8	462.5	578.7	724	642	0.124387129	0.595682032	-0.011996244	6.7	4.81	11.52	-39.56	0	2.088	25.4	20.8	15.31	13.52	17.04125	0.895645134	1.477352798	0.369338199	0.27726533
1904	2009-07-10 15:30	15.5	370.5	370	368.17	366.2	0.468656948	-0.001767166	558.5	531.2	528.6	643.3	712	649.7	0.139291872	0.609518348	0.013836316	6.19	4.86	11.06	-39.66	0	1.356	24.95	20.96	15.46	13.52	17.07125	0.606460699	1.000347544	0.250086886	0.277592062
1905	2009-07-10 16:00	16	371.45	371.2	368.8	368.05	0.470674463	0.002017514	618.1	570.3	589.3	742	737	686.6	0.156658076	0.630534466	0.021016119	4.54	4.89	9.43	-39.71	0	2.225	24.43	21.01	15.61	13.52	17.071875	0.504800353	0.832660376	0.208165094	0.277598869
1906	2009-07-10 16:30	16.5	369.1	368.2	366.75	365.85	0.468751658	-0.001922805	669.6	588.2	642.6	800	695.6	703	0.168499827	0.641190735	0.010656268	4.47	4.86	9.33	-39.72	0	1.4565	23.64	20.96	15.75	13.52	17.01625	0.462634671	0.763108736	0.190777184	0.276993053
1907	2009-07-10 17:00	17	367.75	366.7	365.75	363.85	0.466055408	-0.00269625	728	663.3	732	905	785	776	0.189893213	0.660688508	0.019497774	4.41	4.81	9.22	-39.73	0	2.319	23.2	20.83	15.88	13.51	16.9825	0.343577881	0.566726401	0.1416816	0.27662548
1908	2009-07-10 17:30	17.5	367.45	367.35	364.6	363.43	0.466271399	0.000215991	793	660.5	764	997	756	779	0.203247436	0.67569209	0.015003581	3.49	4.77	8.26	-39.71	0	2.2375	22.89	20.73	16.01	13.5	16.970625	0.34116459	0.562745716	0.140686429	0.276496149
1909	2009-07-10 18:00	18	365.9	365.35	364	362.5	0.465010222	-0.001261177	706	600.1	678.9	918	807	775	0.184501626	0.654560583	-0.021131507	3.16	4.71	7.86	-39.67	0	1.6293	22.67	20.61	16.12	13.51	16.965	0.418343165	0.690050581	0.172512645	0.276434886
1910	2009-07-10 18:30	18.5	366.7	365.9	365.55	366	0.478477266	0.013467044	662.7	636	671.2	830	869	804	0.177231092	0.660537358	0.005976775	-2.11	4.39	2.28	-39.55	0	0.5815	21.8	20.59	17.59	13.95	17.54125	0.345664541	0.570168315	0.142542079	0.282710861
1911	2009-07-10 19:00	19	369.25	370.3	370.07	370.9	0.472082459	-0.006394807	701	726	754	900	966	906	0.192746388	0.672288656	0.011751298	-0.95	4.57	3.62	-39.62	0	1.0565	21.97	20.38	16.32	13.52	16.9125	0.276182971	0.455559539	0.113889885	0.275863106
1912	2009-07-10 19:30	19.5	374.6	376.5	384.65	381.7	0.480895526	0.008813067	774	870	899	1022	1079	981	0.222917351	0.716552686	0.044264029	-3.32	3.32	0	-39.61	0	0.45	21.46	20.23	16.41	13.57	16.87	0.146929609	0.242358117	0.060589529	0.275400236
1913	2009-07-10 20:00	20	379.4	382.1	401.95	397.65	0.488694664	0.007799138	874	1020	1048	1171	1132	1036	0.257095774	0.765295932	0.048743246	-4.42	4.42	0	-39.61	0	0.206	20.79	20	16.47	13.57	16.765625	0.154409955	0.254696833	0.063674208	0.274263481
1914	2009-07-10 20:30	20.5	384.8	385.75	392.45	411.55	0.496909607	0.008214943	924	1173	1186	1268	1111	1027	0.283978939	0.796334055	0.031038124	-5.13	5.13	0	-39.61	0	0.456	20.04	19.7	16.48	13.56	16.61625	0.146822177	0.242180911	0.060545228	0.272636629
1915	2009-07-10 21:00	21	383.5	385.25	389.6	397.3	0.49592834	-0.000981267	954	1211	1231	1288	1082	1022	0.291578839	0.802568338	0.006234283	-1.82	1.82	0	-39.61	0	0.644	19.38	19.36	16.49	13.57	16.476875	0.048659509	0.080263108	0.020065777	0.271118687
1916	2009-07-10 21:30	21.5	390.47	390.6	411.55	440.4	0.506059365	0.010131025	972	1221	1242	1310	1099	1011	0.295731167	0.822964132	0.020395793	-4.12	4.12	0	-39.62	0	0.24967	18.87	19.01	16.48	13.57	16.34375	0.114660199	0.189130225	0.047282556	0.269668814
1917	2009-07-10 22:00	22	401.95	412.23	455.35	570.75	0.522290623	0.016231257	940	1285	1300	1241	1076	1000	0.295132246	0.860576286	0.037612154	-4.01	4.01	0	-39.6	0	0.212	18.34	18.68	16.44	13.54	16.19125	0.122446417	0.201973471	0.050493368	0.268007927
1918	2009-07-10 22:30	22.5	416.2	449.3	557.43	622.9	0.543143718	0.020853095	935	1279	1280	1192	1072	988	0.288779482	0.915427853	0.054851567	-3.91	3.91	0	-39.63	0	0.2	17.77	18.35	16.43	13.55	16.0575	0.130605365	0.215431531	0.053857883	0.266551248
1919	2009-07-10 23:00	23	406.35	422	503.65	556.95	0.530351848	-0.01279187	947	1261	1248	1154	1103	1029	0.282324005	0.870128845	-0.045299008	-3.81	3.81	0	-39.63	0	0.206	17.16	18.01	16.38	13.58	15.908125	0.118464006	0.195404546	0.048851137	0.264924395
1920	2009-07-10 23:30	23.5	406.8	415.65	467.15	451.6	0.530998867	0.000647018	969	1248	1225	1164	1143	1063	0.281661616	0.849211066	-0.020917779	-3.71	3.71	0	-39.62	0	0.2185	16.67	17.67	16.33	13.57	15.76125	0.101272208	0.167046942	0.041761735	0.26332477
1921	2009-07-11	0	416.65	419.75	460.45	501.3	0.54468489	0.013686023	963	1252	1241	1169	1095	1044	0.283680085	0.85928052	0.010069454	-3.6	3.6	0	-39.61	0	0.206	16.35	17.36	16.28	13.59	15.650625	0.103928813	0.171428971	0.042857243	0.262119947
1922	2009-07-11 00:30	0.5	416.5	422.35	440.15	447.53	0.545946071	0.001261181	954	1259	1243	1167	1097	1035	0.283597531	0.852099818	-0.007180702	-3.71	3.71	0	-39.63	0	0.2	16.11	17.1	16.25	13.6	15.56375	0.098888716	0.163115407	0.040778852	0.261173786
1923	2009-07-11 01:00	1	416.4	420.15	423.7	426.6	0.545882577	-6.35E-05	970	1245	1241	1189	1112	1056	0.285679047	0.847199231	-0.004900587	-3.4	3.4	0	-39.62	0	0.46633	16.01	16.86	16.18	13.62	15.48625	0.089461231	0.147564917	0.036891229	0.260329728
1924	2009-07-11 01:30	1.5	421.2	421.8	423.85	424.85	0.551175998	0.005293421	992	1221	1231	1258	1124	1033	0.291629537	0.855238632	0.008039401	-3.08	3.08	0	-39.62	0	0.969	16	16.68	16.13	13.64	15.43875	0.083125113	0.137113588	0.034278397	0.259812403
1925	2009-07-11 02:00	2	421.65	422	423.9	426.05	0.551682838	0.00050684	1035	1123	1133	1332	1124	1076	0.289585495	0.854253961	-0.000984671	-3.77	3.77	0	-39.62	0	1.325	15.97	16.53	16.07	13.65	15.3875	0.115998553	0.191337819	0.047834455	0.259254236
1926	2009-07-11 02:30	2.5	416.55	417.25	418.55	421.15	0.544733451	-0.006949386	1051	1009	1014	1343	1137	1096	0.278267554	0.836403664	-0.017850297	-5.78	5.78	0	-39.63	0	1.4815	15.95	16.43	16.03	13.65	15.35125	0.21058324	0.347353797	0.086838449	0.258859435
1927	2009-07-11 03:00	3	412.6	414.1	415.2	419.9	0.539770976	-0.004962476	1063	1005	1026	1329	1127	1114	0.27812501	0.832556435	-0.003847229	-6.09	6.09	0	-39.63	0	0.387	15.93	16.33	15.97	13.68	15.316875	0.222574522	0.367133232	0.091783308	0.258485055
1928	2009-07-11 03:30	3.5	408.8	409.15	409.7	413.05	0.534871249	-0.004899726	1045	1048	1050	1340	1150	1096	0.282127188	0.829932597	-0.002623838	-6.41	6.41	0	-39.63	0	0.8185	15.86	16.24	15.92	13.69	15.275625	0.21583981	0.356024428	0.089006107	0.258035798
1929	2009-07-11 04:00	4	402.95	402.6	404.15	404.67	0.526180715	-0.008690535	1048	1001	1017	1339	1158	1108	0.278001766	0.816599047	-0.01333355	-6.72	6.72	0	-39.64	0	0.9815	15.84	16.17	15.88	13.71	15.25125	0.240472602	0.396655838	0.099163959	0.257770329
1930	2009-07-11 04:30	4.5	399.63	400.35	401.3	401.05	0.521337375	-0.00484334	989	825	841	1215	1127	1113	0.244518349	0.777901427	-0.03869762	-2.86	3.09	0.23	-39.63	0	1.7543	15.96	16.12	15.82	13.73	15.240625	0.154813944	0.255363207	0.063840802	0.257654611
1931	2009-07-11 05:00	5	395.75	396.53	397.4	396.4	0.515710278	-0.005627097	814	686.1	694.4	962	1042	1030	0.198179763	0.722677785	-0.055223642	0.17	3.06	3.23	-39.63	0	2.4	16.17	16.1	15.78	13.74	15.25125	0.223155442	0.368091451	0.092022863	0.257770329
1932	2009-07-11 05:30	5.5	393.1	393.15	393.57	393.6	0.512001608	-0.003708671	789	669.8	688.1	921	936	938	0.192312073	0.711788077	-0.010889709	-0.46	3.05	2.59	-39.63	0	2.8815	16.42	16.12	15.73	13.75	15.270625	0.232456479	0.383433368	0.095858342	0.257981343
1933	2009-07-11 06:00	6	390.1	389.7	389.75	389.6	0.507620629	-0.004380979	653.7	575.7	592.9	780	858	839	0.163662785	0.675617565	-0.036170512	1.35	3.05	4.4	-39.65	0	2.444	16.69	16.18	15.7	13.76	15.3075	0.341506098	0.563309028	0.140827257	0.258382951
1934	2009-07-11 06:30	6.5	386.8	386.95	386.95	386.95	0.502950047	-0.004670582	553.4	520.6	519.9	664	794	738	0.141683512	0.647675639	-0.027941926	3.24	3.06	6.3	-39.67	0	2.6245	17.05	16.26	15.67	13.77	15.359375	0.470023522	0.77529653	0.193824133	0.258947925
1935	2009-07-11 07:00	7	386.1	385.45	386	386.5	0.502469627	-0.00048042	497.2	475.6	457.5	581.9	723	680.2	0.125607673	0.629591846	-0.018083793	5.32	3.09	8.4	-39.68	0	2.775	17.33	16.37	15.65	13.78	15.410625	0.695835193	1.14776939	0.286942347	0.259506092
1936	2009-07-11 07:30	7.5	383	382.55	381.4	381.43	0.497499361	-0.004970266	502.7	482.8	458.9	584.3	736	675.3	0.126435339	0.625145378	-0.004446468	4.19	3.12	7.31	-39.68	0	4.0185	17.6	16.49	15.63	13.78	15.459375	0.624505966	1.030112934	0.257528234	0.260037031
1937	2009-07-11 08:00	8	382.8	382.7	382.4	382.9	0.498015719	0.000516358	472.7	457.6	438.9	539.4	696.4	622.7	0.118680371	0.618300489	-0.006844889	-0.77	3.16	2.39	-39.68	0	2.5997	17.85	16.61	15.61	13.78	15.505625	0.832612817	1.373381967	0.343345492	0.260540743
1938	2009-07-11 08:30	8.5	387.05	386.13	387.65	386.6	0.505654864	0.007639145	525.2	505.6	493.5	619.6	738	702	0.133993264	0.642092958	0.023792469	-0.98	3.2	2.21	-39.69	1.14	0.9375	17.8	16.72	15.61	13.8	15.52625	0.551764298	0.910126677	0.227531669	0.260765371
1939	2009-07-11 09:00	9	382.7	381.6	380.77	381.05	0.50060289	-0.005051974	480.7	549.9	518.6	599.7	684.1	739	0.134230985	0.63504911	-0.007043848	3.43	3.22	6.65	-39.66	0	1.4375	17.79	16.8	15.6	13.79	15.533125	0.402263846	0.663527993	0.165881998	0.260840247
1940	2009-07-11 09:30	9.5	380.8	380.85	380.75	379.9	0.497886541	-0.002716348	634.7	646.8	661.5	803	905	914	0.173281666	0.675543866	0.040494756	0.06	3.23	3.3	-39.68	1.02	1.0065	18.17	16.89	15.64	13.81	15.61875	0.254667913	0.420070784	0.105017696	0.261772794
1941	2009-07-11 10:00	10	381.4	381.4	380.85	380.3	0.499923942	0.002037401	661.5	618.8	630.9	822	921	867	0.172773705	0.677378885	0.001835019	-1.25	3.26	2.02	-39.63	0	1.2565	18.44	17.03	15.65	13.81	15.6825	0.28718779	0.473711819	0.118427955	0.262467099
1942	2009-07-11 10:30	10.5	383.15	383.5	384.35	384.55	0.502273912	0.00234997	650.4	617.9	611.7	797	977	878	0.168467498	0.676152581	-0.001226304	-2.55	3.32	0.77	-39.66	6.45	1.981	18.5	17.26	15.75	13.81	15.770625	0.300088176	0.494990806	0.123747701	0.263426874
1943	2009-07-11 11:00	11	382.15	382.2	385.3	384.1	0.501191333	-0.001082579	636	775	792	917	894	923	0.198944757	0.705514896	0.029362315	-1.2	3.44	2.25	-39.65	3.78	0.7375	18.52	17.71	16.13	13.82	16.003125	0.186997527	0.308449529	0.077112382	0.265959046
1944	2009-07-11 11:30	11.5	384.1	384.15	384.95	387	0.504291256	0.003099923	854	895	926	1082	967	1028	0.236469625	0.749616629	0.044101733	-2.95	3.53	0.58	-39.63	2.33	1.0125	18.69	18.02	16.42	13.82	16.19125	0.147956861	0.244052555	0.061013139	0.268007927
1945	2009-07-11 12:00	12	379.4	379.05	378.7	379.35	0.497865762	-0.006425494	862	866	906	1106	981	1040	0.236656258	0.742560945	-0.007055684	1.4	3.6	5	-39.63	0.33	1.2875	18.77	18.25	16.73	13.82	16.360625	0.157865868	0.260397308	0.065099327	0.269852601
1946	2009-07-11 12:30	12.5	376.25	376	375	374.67	0.492537028	-0.005328734	749	627.5	631.3	831	911	934	0.176813021	0.675224162	-0.067336783	0.15	3.63	3.78	-39.65	0	2.2815	19.09	18.37	16.91	13.82	16.490625	0.304668196	0.502545477	0.125636369	0.271268439
1947	2009-07-11 13:00	13	373.97	373.6	373.8	373.75	0.488571658	-0.00396537	713	623.3	618.6	759	733	767	0.167381049	0.661590591	-0.013633572	0.92	3.66	4.58	-39.65	0	1.5753	19.45	18.49	17	13.83	16.595	0.310237813	0.511732475	0.127933119	0.272405193
1948	2009-07-11 13:30	13.5	373.55	373.9	373.5	373	0.487881555	-0.000690102	754	667.7	681.6	830	746	801	0.181918202	0.676642718	0.015052127	1.02	3.7	4.72	-39.65	0.38	1.269	19.67	18.61	17.04	13.83	16.66	0.265853555	0.438521328	0.109630332	0.273113112
1949	2009-07-11 14:00	14	372.45	372.45	372.03	372.35	0.486454333	-0.001427223	774	709	716	879	779	829	0.191488333	0.684816177	0.008173459	0.96	3.73	4.7	-39.65	0.4	0.4185	19.88	18.74	17.07	13.84	16.725	0.235121726	0.387829652	0.096957413	0.273821032
1950	2009-07-11 14:30	14.5	372.1	371.55	372	370.85	0.485576683	-0.00087765	776	723	749	908	842	878	0.197401969	0.689429603	0.004613427	1.01	3.77	4.78	-39.63	0.26	1.0565	20.13	18.86	17.08	13.84	16.7825	0.22717551	0.37472249	0.093680623	0.274447268
1951	2009-07-11 15:00	15	374.05	374.35	375.85	376.9	0.488554583	0.0029779	801	760	772	938	870	923	0.204316042	0.701271292	0.011841689	-1.46	3.82	2.36	-39.62	3.33	0.494	20.48	19.04	17.09	13.84	16.86375	0.211279777	0.348502725	0.087125681	0.275332166
1952	2009-07-11 15:30	15.5	370	370.2	369	369.85	0.48170939	-0.006845193	817	872	880	1069	914	956	0.229872744	0.718673157	0.017401864	2.35	3.95	6.3	-39.64	0	0.969	20.78	19.44	17.2	13.84	17.0175	0.167475526	0.27624829	0.069062072	0.277006667
1953	2009-07-11 16:00	16	368.3	367.05	365.7	365.5	0.476823962	-0.004885428	642.1	816	851	889	762	942	0.202299866	0.681730766	-0.036942391	2.99	4.03	7.02	-39.63	0	2.531	21.51	19.69	17.3	13.83	17.19	0.18932486	0.312288428	0.078072107	0.278885375
1954	2009-07-11 16:30	16.5	367.63	367.35	365.35	365.8	0.476556033	-0.00026793	867	853	954	1014	651.3	883	0.230699938	0.714907009	0.033176243	3.77	4.13	7.9	-39.58	0	1.363	22.16	19.97	17.36	13.83	17.34625	0.17904904	0.295338623	0.073834656	0.280587104
1955	2009-07-11 17:00	17	366.45	365.87	364.95	365	0.474050654	-0.002505379	924	757	894	1160	680.2	797	0.239148741	0.72171066	0.006803651	3.52	4.22	7.74	-39.57	0	1.4505	22.32	20.23	17.43	13.85	17.4475	0.227537286	0.375319235	0.093829809	0.281689824
1956	2009-07-11 17:30	17.5	373.6	374.6	372.13	374.15	0.485248642	0.011197988	725	613.3	686.9	929	776	775	0.189456226	0.681177424	-0.040533236	-4.18	4.3	0.12	-39.54	0	2.1125	22.52	20.43	17.48	13.85	17.52875	0.374012901	0.616928497	0.154232124	0.282574723
1957	2009-07-11 18:00	18	378.45	378.75	379.9	378.5	0.492452666	0.007204024	696.8	635	655.2	783	754	782	0.172517422	0.67126451	-0.009912915	-2.11	4.36	2.25	-39.55	0	1.5315	22.22	20.56	17.54	13.9	17.55375	0.359489042	0.592971615	0.148242904	0.282846999
1958	2009-07-11 18:30	18.5	380	380.3	380.85	383.35	0.505318246	0.01286558	799	677.4	734	894	732	823	0.193989844	0.707727688	0.036463178	-0.31	3.95	3.64	-39.47	0	1.2375	16.88	17.74	16.19	13.9	15.85125	0.285778888	0.471387857	0.117846964	0.264304966
1959	2009-07-11 19:00	19	382.45	383.1	384.5	384.15	0.500160024	-0.005158222	693.2	743	801	952	738	818	0.203814717	0.71077634	0.003048652	-2.59	4.39	1.8	-39.54	0	1.825	21.4	20.51	17.63	13.96	17.494375	0.265228448	0.437490224	0.109372556	0.282200343
1960	2009-07-11 19:30	19.5	385.05	386.65	389.15	389.63	0.504387825	0.004227801	895	780	850	1058	828	937	0.225741115	0.741958048	0.031181708	-3.91	3.91	0	-39.54	0	1.7375	21	20.4	17.66	13.99	17.444375	0.215121163	0.354839032	0.088709758	0.281655789
1961	2009-07-11 20:00	20	388.67	388.1	390	392.65	0.509440451	0.005052626	938	809	889	1088	803	914	0.233997772	0.753985351	0.012027303	-4.29	4.29	0	-39.53	0	1.5003	20.59	20.23	17.64	14.03	17.36625	0.221521635	0.365396511	0.091349128	0.280804925
1962	2009-07-11 20:30	20.5	392.5	393.6	395.25	397.35	0.515968091	0.00652764	958	727	854	1099	710	831	0.230159693	0.758465426	0.004480075	-3.16	3.16	0	-39.54	0	1.0755	20.2	20.03	17.63	14.03	17.27625	0.206365532	0.340396753	0.085099188	0.27982473
1963	2009-07-11 21:00	21	394.15	396.5	400.83	401.45	0.518437193	0.002469103	981	816	914	1170	814	894	0.245561198	0.778659511	0.020194084	-6.07	6.07	0	-39.54	0	0.9875	19.83	19.83	17.64	14.05	17.2025	0.315724795	0.520783167	0.130195792	0.279021514
1964	2009-07-11 21:30	21.5	390.85	394.5	433.35	418.2	0.514471199	-0.003965995	730	767	784	1014	778	828	0.210734319	0.748029274	-0.030630237	-4.15	4.15	0	-39.56	0	0.619	19.36	19.61	17.68	14.07	17.12375	0.256781822	0.423557645	0.105889411	0.278163843
1965	2009-07-11 22:00	22	406.95	416.35	488.9	531.4	0.538748219	0.02427702	548	616.4	603.4	727	686.3	758	0.158075607	0.736713598	-0.011315676	-4.08	4.08	0	-39.54	0	0.2	18.88	19.36	17.64	14.07	17.001875	1.105423779	1.82337943	0.455844858	0.276836494
1966	2009-07-11 22:30	22.5	411.85	416.05	421.15	430.5	0.544781659	0.00603344	769	920	911	923	911	894	0.217834223	0.775933464	0.039219866	-5.18	5.18	0	-39.53	0	0.5685	18.33	19.08	17.59	14.09	16.868125	0.230479603	0.380172541	0.095043135	0.275379815
1967	2009-07-11 23:00	23	399.05	399.75	401.65	403.9	0.527642222	-0.017139437	710	907	915	942	901	906	0.217567776	0.752963852	-0.022969612	-3.61	3.61	0	-39.56	0	0.7565	17.93	18.8	17.56	14.11	16.760625	0.155402305	0.256333699	0.064083425	0.274209026
1968	2009-07-11 23:30	23.5	394.6	395	429.3	485.25	0.523403212	-0.00423901	552.3	701	676.1	788	781	790	0.172639864	0.71625459	-0.036709262	-3.84	3.84	0	-39.48	0	0.70433	17.59	18.54	17.5	14.14	16.65625	0.392228267	0.646974462	0.161743615	0.273072271
1969	2009-07-12	0	423.8	433.6	481.4	543.15	0.566364482	0.04296127	587.4	721	718	747	808	781	0.173774168	0.774811865	0.058557274	-3.76	3.76	0	-39.46	0	0.2	17.1	18.27	17.42	14.15	16.5175	0.485442061	0.800729172	0.200182293	0.271561136
1970	2009-07-12 00:30	0.5	446.25	465.6	598.73	610.2	0.599375526	0.033011044	754	990	970	891	883	832	0.222043988	0.895171641	0.120359777	-3.67	3.67	0	-39.46	0	0.2	16.42	17.97	17.33	14.14	16.339375	0.216916749	0.357800823	0.089450206	0.269621166
1971	2009-07-12 01:00	1	446.45	466.5	673.9	702	0.600225573	0.000850047	796	1051	1036	924	930	870	0.234132206	0.937095263	0.041923622	-3.56	3.56	0	-39.47	0	0.2	15.7	17.63	17.23	14.15	16.15125	0.23455577	0.386896116	0.096724029	0.267572285
1972	2009-07-12 01:30	1.5	451.7	553.85	656.75	738	0.61087014	0.010644567	857	1090	1072	966	996	923	0.244549934	1.004745699	0.067650436	-3.45	3.45	0	-39.47	0	0.2	15.01	17.27	17.15	14.18	15.976875	0.226777901	0.374066641	0.09351666	0.265673156
1973	2009-07-12 02:00	2	466.75	486.4	709.65	780	0.629312136	0.018441996	897	1117	1103	1001	1035	943	0.252856216	0.994724393	-0.010021307	-3.34	3.34	0	-39.49	0	0.2	14.38	16.9	17.06	14.18	15.795	0.231385981	0.381667598	0.095416899	0.263692344
1974	2009-07-12 02:30	2.5	418.9	430.95	524.85	522.7	0.562576368	-0.066735767	910	1139	1108	1020	1052	974	0.255531235	0.87317613	-0.121548262	-2.31	2.31	0	-39.49	0	0.331	13.84	16.52	16.95	14.18	15.615	0.082447502	0.13599588	0.03399897	0.261731952
1975	2009-07-12 03:00	3	406.8	402.35	408.15	432.4	0.544974874	-0.017601494	873	1137	1122	988	1011	924	0.251894734	0.806076972	-0.067099158	-3.12	3.12	0	-39.49	0	0.5	13.53	16.17	16.84	14.19	15.4725	0.095820492	0.15805442	0.039513605	0.260179976
1976	2009-07-12 03:30	3.5	433.3	435.6	477.3	512.6	0.583535992	0.038561117	663.3	1046	1031	809	864	796	0.217748291	0.826950875	0.020873903	-3.02	3.02	0	-39.47	0	0.2	13.46	15.88	16.72	14.19	15.364375	0.122858275	0.202652824	0.050663206	0.25900238
1977	2009-07-12 04:00	4	410.1	409.5	455.43	421.45	0.551481783	-0.032054209	715	1008	995	817	829	765	0.215823127	0.787708714	-0.039242161	-2.78	2.78	0	-39.48	0	0.9315	13.23	15.63	16.61	14.2	15.250625	0.103024423	0.169937193	0.042484298	0.257763522
1978	2009-07-12 04:30	4.5	403.15	402.95	404.25	404.95	0.54082014	-0.010661643	682.8	944	907	801	822	782	0.204325043	0.751442938	-0.036265776	-0.44	2.84	2.41	-39.48	0	0.731	13.02	15.4	16.48	14.2	15.1325	0.113884435	0.187850615	0.046962654	0.256477015
1979	2009-07-12 05:00	5	402.1	401.95	401.4	402.05	0.538217155	-0.002602985	543	801	756	699.6	797	760	0.173363382	0.714420749	-0.037022189	0.32	2.76	3.08	-39.49	0	0.7125	13.03	15.19	16.36	14.19	15.04625	0.14930925	0.246283299	0.061570825	0.255537661
1980	2009-07-12 05:30	5.5	399.55	398.9	397.35	398.5	0.533243039	-0.004974116	534.6	752	708	697.2	798	761	0.167475006	0.702372864	-0.012047885	1.22	2.69	3.91	-39.51	0	1.4565	13.18	15.03	16.25	14.19	14.99375	0.163617821	0.269885066	0.067471266	0.25496588
1981	2009-07-12 06:00	6	394.9	393.8	392	391.97	0.524666558	-0.008576481	466.2	588.9	543.3	612.3	726	719	0.138663865	0.662955598	-0.039417266	4.14	2.62	6.76	-39.52	0	2.0375	13.44	14.92	16.11	14.17	14.946875	0.285984221	0.47172655	0.117931637	0.254455362
1982	2009-07-12 06:30	6.5	391.67	392	390.65	389.5	0.519945268	-0.00472129	443.2	543.3	489.4	550	634.7	685.2	0.12606024	0.646682898	-0.016272701	4.57	2.57	7.14	-39.55	0	1.9877	13.89	14.88	16.01	14.16	14.955	0.354329173	0.584460491	0.146115123	0.254543851
1983	2009-07-12 07:00	7	391.6	389.83	389.1	388.5	0.51854518	-0.001400088	416.8	475.7	425.2	498.8	551	600.3	0.112883672	0.629322498	-0.017360399	6.68	2.54	9.22	-39.44	0	2.2375	14.23	14.89	15.9	14.14	14.951875	0.616197602	1.016408415	0.254102104	0.254509817
1984	2009-07-12 07:30	7.5	389.05	389.1	386.57	387.5	0.513082306	-0.005462874	423.4	477	426.3	497.6	555.8	605.3	0.113064926	0.624982574	-0.004339924	8.02	2.53	10.55	-39.35	0	1.9065	14.66	14.93	15.79	14.11	14.9625	0.581745543	0.959580276	0.239895069	0.254625534
1985	2009-07-12 08:00	8	385.8	385.5	385.4	384.4	0.507451414	-0.005630891	419.7	465.9	410.7	497.2	537.5	600.3	0.111304617	0.617835276	-0.007147298	7.32	2.54	9.86	-39.38	0	1.919	15.23	15.02	15.68	14.08	15	0.619801942	1.022353718	0.25558843	0.255033949
1986	2009-07-12 08:30	8.5	381.45	380.45	380.2	379.9	0.50035221	-0.007099204	418.2	467.8	421.6	498.4	521.5	608.3	0.11219477	0.610767308	-0.007067968	10.26	2.58	12.84	-39.42	0	2.325	15.81	15.18	15.58	14.05	15.055625	0.579329588	0.955595197	0.238898799	0.255639765
1987	2009-07-12 09:00	9	377.95	377.7	378.05	376.45	0.494499867	-0.005852343	414.5	457.9	413.3	487.4	509.1	599.1	0.109971278	0.603418019	-0.007349289	10.07	2.65	12.71	-39.46	0	1.8815	16.36	15.39	15.48	14.04	15.123125	0.628364143	1.036476937	0.259119234	0.256374911
1988	2009-07-12 09:30	9.5	379.05	379.15	376.1	375.47	0.494727349	0.000227482	415.1	456.1	410.6	495.8	512.1	604.3	0.110519995	0.603051308	-0.000366711	8.88	2.74	11.62	-39.58	0	1.3435	16.92	15.62	15.41	13.99	15.194375	0.649039733	1.070581002	0.267645251	0.257150899
1989	2009-07-12 10:00	10	380.43	380.3	376.1	374.45	0.49569987	0.000972521	428.6	483.6	436.1	531.6	570.2	694.5	0.11733244	0.610490555	0.007439247	9.8	2.87	12.68	-39.63	0	2.6417	17.7	15.92	15.36	13.96	15.32	0.508748094	0.839172114	0.209793029	0.258519089
1990	2009-07-12 10:30	10.5	381.1	379.5	374.65	374.5	0.496472551	0.000772682	412.7	461.8	415.4	504.7	525.2	674.7	0.111814185	0.604020236	-0.006470319	8.38	3.06	11.44	-39.63	0	2.562	18.41	16.3	15.33	13.95	15.465625	0.664326055	1.095795555	0.273948889	0.2601051
1991	2009-07-12 11:00	11	380.85	377.9	376.15	375.2	0.495390947	-0.001081604	403.9	452.3	407.1	494.6	503.2	620.6	0.109556132	0.600327248	-0.003692988	11.2	3.29	14.48	-39.71	0	2.725	19.21	16.72	15.32	13.92	15.63125	0.803216638	1.324893423	0.331223356	0.261908932
1992	2009-07-12 11:30	11.5	379.77	376.95	374.4	372.35	0.493703795	-0.001687152	404.9	466.5	416.6	498.4	478.7	622.3	0.111107611	0.600406779	7.95E-05	10.49	3.57	14.06	-39.75	0	3.133	20.14	17.19	15.32	13.9	15.829375	0.730971502	1.205726189	0.301431547	0.264066724
1993	2009-07-12 12:00	12	376.6	376.1	374.6	372.2	0.48995061	-0.003753184	405.8	491.9	447.1	502.4	470.2	615	0.114687293	0.602723572	0.002316793	9.27	3.83	13.1	-39.78	0	3.106	20.64	17.67	15.35	13.89	15.99	0.638596695	1.053355373	0.263338843	0.265816101
1994	2009-07-12 12:30	12.5	378	376.15	371.37	371.75	0.491572192	0.001621582	412.3	506.3	468.2	527.9	465.3	636.8	0.119491468	0.607105298	0.004381726	10.74	4.08	14.82	-39.81	0	3.9185	21.16	18.09	15.4	13.86	16.143125	0.613364388	1.011735074	0.252933768	0.267483795
1995	2009-07-12 13:00	13	375.8	374.85	372.5	369.95	0.488090336	-0.003481857	409.1	535.5	491.7	531	445.3	618	0.122470421	0.608110399	0.001005101	10.59	4.32	14.91	-39.8	0	3.306	21.34	18.52	15.46	13.85	16.265625	0.535044346	0.882547375	0.220636844	0.26881795
1996	2009-07-12 13:30	13.5	375.35	375.45	374	368.75	0.487068297	-0.001022039	397	483.3	439.5	503.1	456.2	584.7	0.113562194	0.599218765	-0.008891634	9	4.47	13.47	-39.8	0	3.6685	21.43	18.82	15.54	13.85	16.363125	0.787615456	1.299159515	0.324789879	0.269879828
1997	2009-07-12 14:00	14	374	373.75	372.6	370.45	0.486709894	-0.000358403	405.4	490.5	453.4	512.9	471.2	609	0.116100518	0.602150732	0.002931967	8.14	4.54	12.68	-39.76	0	2.5315	21.19	19	15.63	13.84	16.3975	0.767665559	1.266252468	0.316563117	0.270254209
1998	2009-07-12 14:30	14.5	374.85	373.05	371.15	370.2	0.488083722	0.001373828	408.5	528.1	483.4	543.3	482.8	634.2	0.122805315	0.608790304	0.006639572	9.05	4.58	13.63	-39.71	0	3.406	20.43	19.04	15.73	13.84	16.3475	0.608253864	1.003305342	0.250826336	0.269709656
1999	2009-07-12 15:00	15	374.77	373.85	370.2	369.65	0.486503438	-0.001580283	395.8	489.3	446.3	512.3	470.7	594.2	0.115185962	0.599344398	-0.009445906	8.46	4.55	13.01	-39.69	0	3.008	19.98	18.94	15.82	13.85	16.309375	0.796050326	1.313072702	0.328268176	0.269294434
2000	2009-07-12 15:30	15.5	375	374.97	372.95	369.75	0.486843175	0.000339737	394.4	503.4	454.4	516.5	460.5	594.9	0.116666913	0.602435795	0.003091397	9.16	4.5	13.65	-39.65	0	3.6685	20	18.88	15.91	13.85	16.334375	0.695457823	1.147146925	0.286786731	0.26956671
2001	2009-07-12 16:00	16	373.65	373.4	371.33	369.85	0.485777178	-0.001065997	394.3	482.5	437	502.2	469.6	593.7	0.113208824	0.59815237	-0.004283425	6.96	4.43	11.39	-39.59	0	2.8435	20.02	18.86	15.98	13.85	16.359375	0.808016533	1.332810777	0.333202694	0.269838987
2002	2009-07-12 16:30	16.5	374.5	374.15	373.55	372.8	0.487789288	0.00201211	409.5	529.6	484.7	542	492	648.3	0.122890312	0.610770724	0.012618355	1.9	4.37	6.27	-39.54	0	3.5935	19.69	18.82	16.03	13.86	16.3325	0.584732391	0.964507036	0.241126759	0.26954629
2003	2009-07-12 17:00	17	376.65	376.25	376.3	375.2	0.49438038	0.006591092	398.6	496.6	445.3	515.8	480.4	604	0.115866701	0.610439445	-0.00033128	0.22	4.3	4.52	-39.34	0	2.531	18.93	18.67	16.13	13.88	16.253125	0.746033963	1.230571486	0.307642871	0.268681812
2004	2009-07-12 17:30	17.5	378.25	378.45	378.6	377.15	0.499239954	0.004859574	409	473.5	441.5	519	530	564.6	0.115396342	0.615803895	0.00536445	-0.96	4.2	3.23	-39.49	0	3.8435	18.16	18.41	16.16	13.88	16.119375	0.946560726	1.56133728	0.39033432	0.267225132
2005	2009-07-12 18:00	18	379	378.85	378.45	378.17	0.503842465	0.004602511	453.3	602	607	593.6	519.7	650.9	0.141167983	0.646289881	0.030485985	-0.21	4.08	3.87	-39.46	0	2.0005	17.31	18.08	16.16	13.91	15.960625	0.397630863	0.655885959	0.16397149	0.265496176
2006	2009-07-12 18:30	18.5	378.7	378.55	378.15	378.95	0.500933549	-0.002908916	674.4	652.5	703	808	612.6	709	0.151609947	0.658128267	0.011838386	-0.31	3.65	3.34	-32.34	0	1.6337	15.73	16.13	15.29	13.63	14.98375	0.291504859	0.480832757	0.120208189	0.254856969
2007	2009-07-12 19:00	19	383	382.93	382.95	388.3	0.50951802	0.00858447	773	772	825	932	710	799	0.207138716	0.724243371	0.066115104	-1.85	1.85	0	-39.46	0	0.725	16.63	17.48	16.19	13.93	15.780625	0.102718559	0.169432675	0.042358169	0.263535785
2008	2009-07-12 19:30	19.5	390.15	391.6	407	416.05	0.519873021	0.010355001	809	872	925	985	755	847	0.224700208	0.759781682	0.035538311	-3.74	3.74	0	-39.46	0	0.2	16.42	17.25	16.2	13.95	15.72125	0.177336768	0.292514257	0.073128564	0.262889128
2009	2009-07-12 20:00	20	391.35	391.9	415.25	413	0.521626342	0.001753321	829	964	980	1067	882	882	0.240923163	0.779529912	0.019748231	-3.65	3.65	0	-39.45	0	0.206	16.22	17.05	16.17	13.96	15.650625	0.143000608	0.235877292	0.058969323	0.262119947
2010	2009-07-12 20:30	20.5	399.8	410.3	466.1	483.75	0.534024641	0.012398299	884	1014	995	1135	919	907	0.252619035	0.826773251	0.047243338	-3.57	3.57	0	-39.45	0	0.2	15.97	16.87	16.15	13.97	15.58125	0.145752967	0.240417265	0.060104316	0.261364379
2011	2009-07-12 21:00	21	421.75	448	511.05	513.7	0.565120407	0.031095766	892	1084	1041	1117	936	899	0.257236115	0.878819355	0.052046104	-3.49	3.49	0	-39.45	0	0.2	15.61	16.67	16.13	14	15.500625	0.132859463	0.219149629	0.054787407	0.260486287
2012	2009-07-12 21:30	21.5	423.4	522.8	585.3	590	0.569079466	0.00395906	898	1100	1055	1090	934	908	0.256746915	0.951950202	0.073130848	-3.41	3.41	0	-39.45	0	0.2	15.24	16.45	16.09	14.01	15.40125	0.14601802	0.240854467	0.060213617	0.259403988
2013	2009-07-12 22:00	22	446.27	483.7	585.45	620.65	0.600047345	0.030967879	928	1121	1073	1095	990	955	0.26052442	0.943026617	-0.008923585	-3.34	3.34	0	-39.45	0	0.2	14.93	16.23	16.06	14.03	15.31625	0.145692188	0.240317011	0.060079253	0.258478248
2014	2009-07-12 22:30	22.5	466.45	503.1	634.35	673.25	0.627655712	0.027608367	960	1154	1121	1129	1047	997	0.269969132	0.990548577	0.04752196	-3.26	3.26	0	-39.44	0	0.2	14.66	16.02	16.01	14.05	15.230625	0.148279532	0.244584794	0.061146199	0.2575457
2015	2009-07-12 23:00	23	471.6	525.2	576.2	631.35	0.633827937	0.006172225	986	1192	1160	1147	1073	1015	0.276853643	0.994105085	0.003556509	-3.19	3.19	0	-39.44	0	0.2	14.36	15.81	15.97	14.05	15.13875	0.123904514	0.20437858	0.051094645	0.256545084
2016	2009-07-12 23:30	23.5	487.35	564	594.8	652.75	0.658769288	0.024941351	993	1197	1165	1135	1072	1015	0.276618224	1.034200832	0.040095747	-3.12	3.12	0	-39.45	0	0.2	13.97	15.59	15.91	14.07	15.0325	0.125180301	0.206482971	0.051620743	0.255387909
2017	2009-07-13	0	449.15	488.6	641.5	629.5	0.606040534	-0.052728755	938	1186	1158	1062	1027	979	0.266739086	0.973247715	-0.060953118	-3.05	3.05	0	-39.45	0	0.2	13.56	15.37	15.86	14.09	14.9275	0.119937336	0.197834781	0.049458695	0.254244347
2018	2009-07-13 00:30	0.5	526.05	536.65	575.25	581.4	0.710577417	0.104536883	957	1166	1144	1082	1044	986	0.267489343	1.010514708	0.037266993	-2.98	2.98	0	-39.45	0	0.2	13.26	15.13	15.79	14.1	14.821875	0.110569626	0.182382889	0.045595722	0.253093979
2019	2009-07-13 01:00	1	450.7	478.8	602.7	655.03	0.607968493	-0.102608924	940	1159	1147	1072	1042	1000	0.266312363	0.958691273	-0.051823435	-2.91	2.91	0	-39.45	0	0.2	13.09	14.9	15.72	14.09	14.728125	0.125601109	0.207177087	0.051794272	0.252072942
2020	2009-07-13 01:30	1.5	464.67	475.6	657.1	711.5	0.627821782	0.01985329	966	1178	1148	1074	1037	980	0.268479749	0.986403732	0.027712459	-2.85	2.85	0	-39.45	0	0.2	12.77	14.71	15.66	14.1	14.633125	0.134461897	0.22179282	0.055448205	0.251038291
2021	2009-07-13 02:00	2	484.15	565.37	651.9	710.1	0.660662038	0.032840255	940	1141	1093	1018	1016	950	0.256801595	1.041005688	0.054601955	-2.79	2.79	0	-39.45	0	0.2	12.26	14.49	15.58	14.11	14.50125	0.144731158	0.238731807	0.059682952	0.249602032
2022	2009-07-13 02:30	2.5	475.35	508.3	626.17	678.1	0.646684919	-0.013977118	903	1107	1076	996	1023	947	0.250896117	0.984279164	-0.056726523	-2.73	2.73	0	-39.45	0	0.206	11.74	14.24	15.51	14.11	14.363125	0.142262659	0.234660056	0.058665014	0.248097704
2023	2009-07-13 03:00	3	459.4	486.85	629.75	639.15	0.623681923	-0.023002997	906	1105	1067	994	1016	964	0.250025647	0.960590246	-0.023688918	-2.66	2.66	0	-39.46	0	0.2	11.37	13.98	15.44	14.11	14.241875	0.126044586	0.207908595	0.051977149	0.246777163
2024	2009-07-13 03:30	3.5	443.05	449.9	472.6	550.6	0.599243243	-0.02443868	908	1113	1073	1005	1000	937	0.25166705	0.879805047	-0.080785199	-2.59	2.59	0	-39.45	0	0.206	11.22	13.74	15.34	14.14	14.15	0.099532803	0.16417782	0.041044455	0.245776546
2025	2009-07-13 04:00	4	423.35	424.95	437.65	436.75	0.571164095	-0.028079149	920	1113	1070	1012	1023	962	0.252182312	0.839326658	-0.040478389	-2.53	2.53	0	-39.47	0	0.281	11.27	13.54	15.27	14.1	14.08	0.079775317	0.131588152	0.032897038	0.245014172
2026	2009-07-13 04:30	4.5	430.05	451.7	504.55	512.67	0.581542518	0.010378424	887	1125	1080	997	974	899	0.251097322	0.881517008	0.04219035	-2.47	2.47	0	-39.45	0	0.2	11.38	13.4	15.14	14.12	14.025	0.086021492	0.141891121	0.03547278	0.244415164
2027	2009-07-13 05:00	5	453.13	524.25	556.15	534.55	0.614411232	0.032868714	871	1076	1038	962	926	871	0.242267387	0.943076257	0.061559249	0.03	2.43	2.46	-39.45	0	0.2	11.45	13.29	15.05	14.1	13.973125	0.095898884	0.158183727	0.039545932	0.24385019
2028	2009-07-13 05:30	5.5	425.25	432.67	436.4	423.95	0.572571911	-0.041839321	878	1056	1017	975	956	915	0.241212828	0.829924189	-0.113152068	2.6	2.39	4.98	-39.45	0	0.3625	11.51	13.21	14.94	14.09	13.92125	0.080352628	0.132540417	0.033135104	0.243285216
2029	2009-07-13 06:00	6	427.2	422.3	417.6	430.35	0.574345997	0.001774086	912	1054	999	1046	950	923	0.248043351	0.825824548	-0.004099641	3.22	2.35	5.57	-39.46	0	0.2	11.73	13.14	14.86	14.05	13.893125	0.079585542	0.131275121	0.03281878	0.242978905
2030	2009-07-13 06:30	6.5	413.15	412	410.55	407.4	0.553823536	-0.020522461	912	1037	987	1087	964	927	0.250504265	0.811433222	-0.014391326	3.84	2.32	6.16	-39.46	0	0.2	12.09	13.12	14.76	14.04	13.89375	0.077621822	0.128035995	0.032008999	0.242985712
2031	2009-07-13 07:00	7	409.7	407.35	404.45	405.5	0.548308349	-0.005515187	911	1027	971	1106	952	933	0.250746255	0.804715578	-0.006717644	5.48	2.31	7.79	-39.46	0	0.2	12.6	13.17	14.68	14.03	13.93375	0.077996328	0.128653736	0.032163434	0.243421354
2032	2009-07-13 07:30	7.5	407.55	406.4	401.6	403.6	0.543080527	-0.005227822	793	1023	1010	945	897	947	0.233654178	0.780143774	-0.024571804	7.43	2.31	9.74	-39.46	0	0.7125	13.18	13.31	14.64	14.06	14.026875	0.078167057	0.128935352	0.032233838	0.244435584
2033	2009-07-13 08:00	8	402.95	401.95	398.85	397.43	0.533600956	-0.009479571	568.5	821	765	712	763	925	0.170736532	0.704101626	-0.076042148	6.96	2.33	9.29	NA	0	2.406	13.94	13.48	14.57	14.04	14.12125	0.114315174	0.188561112	0.047140278	0.245463428
2034	2009-07-13 08:30	8.5	390.6	390.5	388	385.35	0.516931228	-0.016669728	461.3	629.4	579	578.8	577.4	795	0.131550359	0.647485763	-0.056615863	11.57	2.37	13.95	NA	0	2.8413	14.77	13.74	14.53	14.01	14.249375	0.198255871	0.327019994	0.081754999	0.246858846
2035	2009-07-13 09:00	9	388.2	388.67	385.4	384.85	0.512298283	-0.004632945	452.4	619	562.9	563.7	553.3	781	0.122921786	0.634300572	-0.013185191	11.42	2.45	13.87	NA	0	3.256	15.48	14.02	14.43	13.93	14.328125	0.213560964	0.352265507	0.088066377	0.247716517
2036	2009-07-13 09:30	9.5	384.7	384.25	383.47	381.35	0.507043463	-0.005254821	426.9	560.9	499	522.4	491.8	681.6	0.106990665	0.61257457	-0.021726002	10.61	2.59	13.2	-32.47	0	2.906	16.21	14.41	14.41	13.9	14.475625	0.290083336	0.478487977	0.119621994	0.249322948
2037	2009-07-13 10:00	10	386.8	385.35	382.5	382.6	0.509695767	0.002652305	411.4	479.5	442.7	485.2	479.8	634.4	0.096807345	0.603540452	-0.009034118	11.46	2.76	14.22	-32.42	0	4.3875	16.86	14.81	14.42	13.88	14.629375	0.551795777	0.910178602	0.22754465	0.250997449
2038	2009-07-13 10:30	10.5	386.15	385.95	382.8	381.6	0.509582127	-0.00011364	414.4	513.1	462.8	495.7	467.7	616.6	0.100305892	0.608002068	0.004461616	10.03	2.95	12.99	-32.35	0	4.081	17.16	15.23	14.43	13.85	14.74	0.449213411	0.740970575	0.185242644	0.252202273
2039	2009-07-13 11:00	11	382.4	381.5	378.67	378.4	0.503384501	-0.006197625	407.1	514.4	462.5	503	459.3	621.5	0.10051701	0.601184377	-0.006817691	12.35	3.14	15.49	-32.35	0	4.831	17.54	15.58	14.46	13.84	14.86125	0.467685846	0.771440571	0.192860143	0.253522814
2040	2009-07-13 11:30	11.5	383.2	382.45	380.15	379.7	0.504525291	0.001140789	401.9	485.3	437.8	482	429.4	577.2	0.096011072	0.598171763	-0.003012614	11.49	3.34	14.83	-32.35	0	5.737	18.18	16	14.52	13.82	15.03625	0.626131045	1.032793476	0.258198369	0.25542875
2041	2009-07-13 12:00	12	379.8	380.7	379.05	375.6	0.499755321	-0.00476997	396.5	469.5	423.4	474.6	425.2	554.2	0.093634959	0.592616152	-0.00555561	10.01	3.55	13.56	-32.35	0	4.975	18.73	16.47	14.6	13.82	15.223125	0.752327183	1.240952055	0.310238014	0.257464017
2042	2009-07-13 12:30	12.5	380.6	379.45	376.9	375.6	0.50046632	0.000710999	388.7	436.5	387.3	457.1	440.6	513	0.088279669	0.585736346	-0.006879807	9.26	3.77	13.03	-32.34	0	7.885	18.82	16.89	14.73	13.86	15.374375	1.202314111	1.983198533	0.495799633	0.259111291
2043	2009-07-13 13:00	13	379.35	378.35	377.8	375.63	0.498859398	-0.001606922	385.4	430.8	384.5	438.4	426.8	486.2	0.086517091	0.583259893	-0.002476453	10.75	3.92	14.66	-32.35	0	5.3435	18.55	17.12	14.85	13.85	15.425625	1.379108149	2.274817565	0.568704391	0.259669458
2044	2009-07-13 13:30	13.5	378.77	377.9	376.15	374.35	0.49775904	-0.001100358	385.1	431.5	376.5	444	428.3	484.1	0.086293781	0.581745231	-0.001514662	10.56	4.01	14.57	-32.35	0	5.0373	18.37	17.19	14.93	13.81	15.43375	1.386083656	2.286323557	0.571580889	0.259757947
2045	2009-07-13 14:00	14	377.9	377.73	377	375.4	0.495928016	-0.001831024	382.5	438.6	393.2	451	416.8	520.8	0.088164702	0.582604382	0.000859151	7.51	4.05	11.56	-32.35	0	4.606	18.38	17.23	14.99	13.75	15.44625	1.275375782	2.10371263	0.525928158	0.259894086
2046	2009-07-13 14:30	14.5	378.45	377.4	376.3	375.5	0.498036751	0.002108735	391.8	434.2	385.8	441.3	426.6	499.5	0.087095045	0.583244915	0.000640533	8.21	4.08	12.29	-32.34	0	4.781	18.39	17.33	15.06	13.73	15.48625	1.355837931	2.2364337	0.559108425	0.260329728
2047	2009-07-13 15:00	15	378.45	378.2	373.9	375.35	0.497481512	-0.000555239	392.3	462.3	416.5	465.7	434.9	536.6	0.092021334	0.587219539	0.003974624	8.25	4.05	12.3	-32.35	0	4.975	18.23	17.41	15.11	13.69	15.4875	0.958700658	1.58136191	0.395340478	0.260343342
2048	2009-07-13 15:30	15.5	378.7	378.85	377.95	374.45	0.497154103	-0.000327409	397.8	480.6	426.9	480.2	435.8	554.9	0.094547919	0.590944401	0.003724861	9.23	4.02	13.24	-32.34	0	4.881	18.32	17.47	15.22	13.7	15.554375	0.777240824	1.282046721	0.32051168	0.261071682
2049	2009-07-13 16:00	16	378.5	377.85	374.9	374.4	0.496767896	-0.000386207	387.7	437.7	390.1	452.1	439.4	526.1	0.088069951	0.582636108	-0.008308292	8.11	3.97	12.08	-32.34	0	5.031	18.13	17.48	15.27	13.69	15.548125	1.260964775	2.079941896	0.519985474	0.261003613
2050	2009-07-13 16:30	16.5	375.6	375.9	374.15	373.7	0.494390297	-0.002377599	390.8	439.5	392.5	452.4	422.8	512.1	0.088454011	0.582265183	-0.000370926	4.66	3.89	8.56	-32.35	0	2.85	17.53	17.29	15.31	13.65	15.44	1.190949361	1.964452555	0.491113139	0.259826017
2051	2009-07-13 17:00	17	376.83	376.7	375.3	372.8	0.496281402	0.001891105	391.9	428	378.4	452.4	426.8	499.1	0.087044398	0.582680457	0.000415274	5.17	3.83	9.01	-32.35	0	3.4747	16.79	16.94	15.35	13.64	15.29375	1.420105076	2.342441362	0.58561034	0.258233199
2052	2009-07-13 17:30	17.5	376.6	375.83	373.9	374	0.496436217	0.000154815	393.4	439.5	381.3	461	463.5	516.8	0.088311681	0.583746371	0.001065915	3.02	3.78	6.8	-32.35	0	2.606	16.37	16.62	15.35	13.64	15.18125	1.202473214	1.983460972	0.495865243	0.257007954
2053	2009-07-13 18:00	18	376.9	376.7	375.77	375.6	0.49762539	0.001189173	399.2	443.2	389.3	470.1	485.6	538.1	0.089837536	0.58760933	0.003862958	0.79	3.72	4.51	-32.34	0	1.894	16.04	16.37	15.34	13.65	15.0925	1.158847648	1.911501275	0.477875319	0.256041372
2054	2009-07-13 18:30	18.5	378.5	378.45	378.5	377.6	0.494120464	-0.003504925	415.3	468	413.3	515.5	531.7	587	0.095519988	0.590469538	0.002860208	0.69	3.34	4.02	-32.74	0	0.65	16.43	15.97	14.76	13.38	14.764375	0.787506124	1.298979173	0.324744793	0.252467743
2055	2009-07-13 19:00	19	380.35	381	381.5	381.15	0.503616548	0.009496083	471	556.8	515.9	599.1	657.3	709	0.114140084	0.620516683	0.030047145	-2.77	3.58	0.81	-32.34	0	2.25	15.55	15.94	15.23	13.61	14.896875	0.42955113	0.708537947	0.177134487	0.253910808
2056	2009-07-13 19:30	19.5	379.95	380.45	381.8	381.1	0.505724358	0.00210781	448.5	558.5	503.8	605.2	640.2	725	0.112987672	0.621467355	0.000950673	-2.04	2.04	0	-32.34	0	2.131	15.19	15.82	15.23	13.65	14.841875	0.245908221	0.405621808	0.101405452	0.2533118
2057	2009-07-13 20:00	20	386	390.15	415.75	444.67	0.516052588	0.010328231	422.5	468	417.2	498.7	528.1	565.3	0.095719505	0.628132851	0.006665496	-3.43	3.43	0	-32.34	0	0.2	14.74	15.61	15.18	13.63	14.72125	3.903439576	6.438663219	1.609665805	0.251998066
2058	2009-07-13 20:30	20.5	392.97	401.2	404.45	407.25	0.525982174	0.009929586	584.8	702	660.8	693.8	750	752	0.140183625	0.679544972	0.051412121	-2.78	2.78	0	-32.35	0	0.81667	14.36	15.41	15.14	13.62	14.618125	0.205379643	0.338770545	0.084692636	0.250874925
2059	2009-07-13 21:00	21	386.55	388.67	392	389.2	0.516400783	-0.009581391	711	917	875	858	841	835	0.178670567	0.704603572	0.0250586	-1.82	1.82	0	-32.35	0	1.894	14.05	15.22	15.1	13.64	14.535	0.074024411	0.122102121	0.03052553	0.249969605
2060	2009-07-13 21:30	21.5	386	386.8	387.9	388	0.51546357	-0.000937213	527	816	749	740	704	769	0.152021834	0.671628014	-0.032975559	-2.48	2.48	0	-32.34	0	1.594	13.77	15.04	15.08	13.67	14.468125	0.12425935	0.204963877	0.051240969	0.249241265
2061	2009-07-13 22:00	22	386.55	387.1	388.15	389.05	0.516074924	0.000611354	455.4	647.7	584.2	640.8	658.2	723	0.124848587	0.643505954	-0.028122059	-3.3	3.3	0	-32.34	0	1.8875	13.63	14.87	15.06	13.68	14.414375	0.27476267	0.453216775	0.113304194	0.248655871
2062	2009-07-13 22:30	22.5	387.45	387.75	389.5	389.85	0.517515964	0.001441039	445.9	609.1	547.9	610	627.2	718	0.118414253	0.638452825	-0.005053129	-2.02	2.02	0	-32.35	0	1.5755	13.52	14.73	15.03	13.69	14.36625	0.198624282	0.327627682	0.08190692	0.248131739
2063	2009-07-13 23:00	23	387.5	388.2	390.3	390.2	0.518365638	0.000849674	454.6	599.7	536.3	596.7	642.4	709	0.116639835	0.638268243	-0.000184582	-2.2	2.2	0	-32.34	0	1.1875	13.37	14.59	14.98	13.7	14.305625	0.227189397	0.374745396	0.093686349	0.247471468
2064	2009-07-13 23:30	23.5	392.05	394	401	415.1	0.525438513	0.007072875	508.7	754	700	676.6	705	757	0.14150702	0.675616669	0.037348426	-2.88	2.88	0	-32.34	0	0.2	13.19	14.47	14.94	13.69	14.2425	0.182920828	0.301725077	0.075431269	0.24678397
2065	2009-07-14	0	405.73	421.65	451.8	472.65	0.546523307	0.021084794	649.4	913	876	777	807	788	0.171700527	0.750807378	0.075190709	-2.83	2.83	0	-32.34	0	0.2	12.95	14.36	14.9	13.7	14.18	0.139045787	0.229353875	0.057338469	0.246103278
2066	2009-07-14 00:30	0.5	415.7	413.13	424.4	439.55	0.559532297	0.01300899	749	978	944	858	823	805	0.187549463	0.75607904	0.005271662	-2.77	2.77	0	-32.34	0	0.2	12.71	14.22	14.86	13.71	14.111875	0.110832507	0.182816507	0.045704127	0.245361325
2067	2009-07-14 01:00	1	415.5	417.7	444.57	474.55	0.559263195	-0.000269102	793	1010	970	900	872	851	0.195006275	0.775135484	0.019056444	-2.72	2.72	0	-32.34	0	0.2	12.59	14.08	14.82	13.72	14.05875	0.109045231	0.179868422	0.044967106	0.244782737
2068	2009-07-14 01:30	1.5	417.65	422.55	428.4	440.85	0.56249881	0.003235616	833	1050	1010	941	933	882	0.203328728	0.781938981	0.006803497	-2.67	2.67	0	-32.38	0	0.256	12.51	13.95	14.78	13.72	14.009375	0.093779314	0.154687529	0.038671882	0.244244991
2069	2009-07-14 02:00	2	413.1	411.9	415.4	418.25	0.55604248	-0.00645633	854	1073	1009	947	926	876	0.205122825	0.769897041	-0.01204194	-2.24	2.24	0	-32.37	0	0.469	12.34	13.83	14.73	13.72	13.946875	0.073171829	0.1206958	0.03017395	0.243564299
2070	2009-07-14 02:30	2.5	410.7	412.25	418.05	415.2	0.552411793	-0.003630687	884	1032	981	962	861	845	0.203474067	0.768289727	-0.001607314	-2.57	2.57	0	-32.36	0	0.494	12.29	13.73	14.69	13.75	13.91625	0.088847374	0.14655237	0.036638093	0.243230761
2071	2009-07-14 03:00	3	415.15	416.2	419.1	422.43	0.558392298	0.005980505	903	1004	967	986	879	875	0.203622918	0.773592248	0.005302521	-2.53	2.53	0	-32.35	0	0.2	12.31	13.63	14.61	13.74	13.866875	0.092712317	0.152927534	0.038231883	0.242693014
2072	2009-07-14 03:30	3.5	414.4	415.55	419.65	427.55	0.557010144	-0.001382154	862	1054	1023	954	930	910	0.206277295	0.77513983	0.001547582	-2.5	2.5	0	-32.36	0	0.3	12.33	13.56	14.59	13.75	13.851875	0.084954653	0.140131386	0.035032846	0.242529648
2073	2009-07-14 04:00	4	421.8	423.27	446.3	482.3	0.568034698	0.011024554	891	1073	1036	965	947	920	0.209832331	0.800010624	0.024870794	-2.47	2.47	0	-32.36	0	0.2	12.26	13.49	14.54	13.76	13.814375	0.089173263	0.147089919	0.03677248	0.242121234
2074	2009-07-14 04:30	4.5	419.45	420	433.87	434.85	0.564834788	-0.003199909	850	1071	1021	915	911	860	0.203874172	0.782934512	-0.017076112	-0.87	2.44	1.57	-32.36	0	0.2	11.96	13.42	14.49	13.76	13.745	0.082194191	0.135578047	0.033894512	0.241365666
2075	2009-07-14 05:00	5	413.6	413.8	414.6	415.35	0.554974677	-0.009860112	826	1029	975	895	869	839	0.196733927	0.760090138	-0.022844374	-0.74	2.4	1.66	-32.36	0	0.919	11.8	13.31	14.45	13.76	13.689375	0.083458957	0.137664258	0.034416065	0.240759851
2076	2009-07-14 05:30	5.5	406.2	406.3	405.4	408.5	0.543622613	-0.011352063	757	1009	951	847	877	870	0.188819062	0.739085936	-0.021004202	0.18	2.36	2.54	-32.37	0	0.969	11.94	13.21	14.41	13.74	13.666875	0.083400846	0.137568405	0.034392101	0.240514802
2077	2009-07-14 06:00	6	397.7	397.55	397.25	397.55	0.531674508	-0.011948105	561.4	830	754	711	825	851	0.152368287	0.686983752	-0.052102184	-0.56	2.33	1.77	-32.36	0	0.7625	12.16	13.16	14.35	13.74	13.6625	0.114216455	0.188398277	0.047099569	0.240467153
2078	2009-07-14 06:30	6.5	391.1	390.25	389.75	389.4	0.522748888	-0.00892562	481.8	638.8	580.4	610.5	755	815	0.123205517	0.646743756	-0.040239996	0.2	2.31	2.51	-32.36	0	2.275	12.37	13.16	14.31	13.75	13.676875	0.196677416	0.324416357	0.081104089	0.240623713
2079	2009-07-14 07:00	7	385.6	385.15	384.35	382.3	0.513843259	-0.008905629	422.1	491.7	439.3	520.5	613.1	673	0.099474243	0.612789073	-0.033954683	5.32	2.3	7.62	-32.35	0	2.825	12.55	13.19	14.27	13.76	13.693125	0.450709565	0.743438458	0.185859615	0.240800692
2080	2009-07-14 07:30	7.5	381.65	381.57	381.55	379.5	0.507283812	-0.006559448	409.7	452	399.7	469.5	536.2	573.2	0.091299506	0.59825285	-0.014536223	8.55	2.29	10.84	-32.37	0	3.587	12.92	13.22	14.25	13.75	13.734375	0.65919254	1.087327902	0.271831975	0.241249949
2081	2009-07-14 08:00	8	380.25	379.2	378.03	376.35	0.503425197	-0.003858615	406.3	447.1	401.3	458.1	504.3	557.6	0.090327834	0.591792381	-0.00646047	7.94	2.3	10.24	-32.37	0	2.781	13.43	13.3	14.18	13.75	13.786875	0.66378751	1.094907232	0.273726808	0.241821729
2082	2009-07-14 08:30	8.5	383.2	381.65	377.55	379.9	0.507767679	0.004342482	403.7	438.5	393.9	450.6	490.3	547	0.088876295	0.593646997	0.001854616	8.29	2.33	10.62	-32.38	0	2.225	13.95	13.43	14.13	13.71	13.845	0.777344661	1.282217998	0.320554499	0.242454772
2083	2009-07-14 09:00	9	379.1	378.55	377.45	375.45	0.50076817	-0.006999509	423.2	494.6	442.3	502.1	526.7	634.2	0.098458242	0.59764835	0.004001353	11.87	2.38	14.25	-32.41	0	2.681	14.32	13.6	14.06	13.66	13.88125	0.411154735	0.678193377	0.169548344	0.242849573
2084	2009-07-14 09:30	9.5	379.9	379.8	377.65	377.45	0.500705474	-6.27E-05	411.7	467.5	415.9	489.6	489	619.1	0.094280226	0.593320675	-0.004327675	10.17	2.46	12.63	-32.41	0	3.187	14.97	13.84	14.05	13.66	14.00375	0.540002426	0.890725651	0.222681413	0.244183728
2085	2009-07-14 10:00	10	378.95	377.75	376.1	375.27	0.497369792	-0.003335682	400.6	447.8	401.5	468.8	471.5	581.7	0.090710586	0.584688036	-0.008632639	11.06	2.57	13.63	-32.43	0	2.406	15.77	14.12	14.04	13.65	14.149375	0.684955612	1.12982369	0.282455922	0.245769739
2086	2009-07-14 10:30	10.5	379.7	377.75	375.1	376.2	0.498039606	0.000669814	402.5	440.4	394.1	464.8	469.2	582.8	0.089637898	0.583705664	-0.000982372	7.1	2.73	9.82	-32.56	0	3.081	16.67	14.52	14.03	13.61	14.320625	0.779079509	1.285079603	0.321269901	0.247634834
2087	2009-07-14 11:00	11	378.7	379.05	376	375.2	0.497141468	-0.000898138	398.6	444.5	399	464.6	477.6	561.1	0.089974844	0.585484835	0.001779171	6.56	2.91	9.47	-32.58	0	2.444	17.17	14.94	14.02	13.6	14.455	0.791002179	1.304745862	0.326186466	0.24909832
2088	2009-07-14 11:30	11.5	378.85	377.55	375.75	373.53	0.496065039	-0.001076429	408.6	464.7	413.7	496.7	508.8	625.4	0.094151962	0.58745469	0.001969855	8.47	3.1	11.57	-32.61	0	3.3495	17.52	15.32	14.07	13.56	14.57625	0.675249248	1.113813193	0.278453298	0.250418862
2089	2009-07-14 12:00	12	376.9	376.5	375.5	371.9	0.494232354	-0.001832685	419.4	490.6	451.6	504.9	490.1	655.9	0.098730556	0.592122605	0.004667914	7.12	3.26	10.39	-32.59	0	2.4	18.05	15.66	14.08	13.55	14.706875	0.551353926	0.909449774	0.227362444	0.251841507
2090	2009-07-14 12:30	12.5	374.65	373.7	373.35	370.55	0.491194299	-0.003038054	447	625.4	576.8	589.7	522.4	722	0.119306612	0.610031109	0.017908505	9.33	3.38	12.71	-32.62	0	2.6935	17.76	15.93	14.17	13.51	14.7425	0.278154674	0.458811833	0.114702958	0.252229501
2091	2009-07-14 13:00	13	374.85	374.2	370.5	371.4	0.490569735	-0.000624564	435.1	624.6	562.9	588.6	528.6	740	0.117781204	0.607061746	-0.002969363	8.27	3.45	11.72	-32.65	0	2.8685	17.55	16.05	14.24	13.54	14.774375	0.286568438	0.472690207	0.118172552	0.252576653
2092	2009-07-14 13:30	13.5	374.7	374.4	374.3	372.45	0.490630256	6.05E-05	415.8	557.4	498.9	551.2	490.8	674	0.107529936	0.598041725	-0.009020021	5.45	3.5	8.94	-32.64	0	3.056	17.43	16.14	14.3	13.51	14.789375	0.395136845	0.651772116	0.162943029	0.252740019
2093	2009-07-14 14:00	14	377.5	377.7	375.75	374.35	0.495320741	0.004690485	409.7	507	458.2	515.3	475.1	628	0.100147992	0.595270919	-0.002770806	4.55	3.51	8.06	-32.67	0	4.156	17.11	16.18	14.38	13.5	14.78375	0.551143055	0.909101946	0.227275487	0.252678757
2094	2009-07-14 14:30	14.5	375.35	375.55	371.55	372.65	0.491689826	-0.003630915	402	509	457.8	511	460.6	601	0.099667502	0.590208112	-0.005062806	7.51	3.49	10.99	-32.7	0	2.431	16.74	16.14	14.48	13.49	14.764375	0.539492594	0.88988469	0.222471173	0.252467743
2095	2009-07-14 15:00	15	376.2	375.1	374.35	372.57	0.492219469	0.000529643	405.3	507.9	451.5	528.6	482.5	630.2	0.100390033	0.591273366	0.001065254	5.7	3.46	9.16	-32.7	0	3.562	16.95	16.11	14.52	13.46	14.790625	0.532374613	0.878143691	0.219535923	0.252753633
2096	2009-07-14 15:30	15.5	375.87	376.05	375.6	373.5	0.49289976	0.000680291	406.3	475.1	427.2	497.5	479.3	601.2	0.095375267	0.588617849	-0.002655518	3.33	3.45	6.78	-32.7	0	3.7453	16.96	16.16	14.6	13.5	14.84375	0.699418125	1.153679381	0.288419845	0.253332221
2097	2009-07-14 16:00	16	374.45	374.5	373.75	371.9	0.490466111	-0.002433649	402	470.4	419.2	495.7	486.5	595.5	0.09435334	0.584477853	-0.004139996	4.68	3.43	8.11	-32.7	0	2.9375	16.58	16.14	14.65	13.49	14.808125	0.732112181	1.207607721	0.30190193	0.252944227
2098	2009-07-14 16:30	16.5	373.4	372.65	371.03	370.6	0.487461284	-0.003004827	393.9	437.9	391.4	464.2	485.2	548.9	0.088812224	0.574710467	-0.009767386	6.04	3.39	9.42	-32.75	0	3.1935	16.58	16.07	14.66	13.45	14.78625	1.025857415	1.692135942	0.423033985	0.252705985
2099	2009-07-14 17:00	17	373.95	373.15	371.6	370.85	0.487564258	0.000102974	390	433.5	383	449.7	461.6	514.4	0.086951874	0.573026327	-0.001684139	4.55	3.37	7.92	-32.75	0	3.881	16.7	16.04	14.7	13.46	14.81375	1.061537919	1.750990381	0.437747595	0.253005489
2100	2009-07-14 17:30	17.5	373.6	372.3	371.15	371.15	0.487389066	-0.000175191	392.2	432	388.9	455.6	480	532.8	0.087768094	0.573566804	0.000540477	4.08	3.37	7.45	-32.73	0	2.331	16.66	16.04	14.74	13.44	14.8175	1.092051713	1.801322413	0.450330603	0.25304633
2101	2009-07-14 18:00	18	372.1	371.5	371.75	369.5	0.485012824	-0.002376242	402.8	442.5	387.8	472.9	486.5	564.2	0.089509397	0.5742152	0.000648396	3.03	3.35	6.38	-32.72	0	1.1315	16.51	16.01	14.74	13.44	14.793125	0.925435988	1.526492351	0.381623088	0.252780861
2102	2009-07-14 18:30	18.5	372.25	371.65	370.05	370.03	0.482258293	-0.002754532	427.8	474	426.2	531.3	576.7	692.7	0.100545063	0.583144505	0.008929305	-2.28	4.47	2.19	-33.1	0	0.8	21.36	19.35	15.11	13.09	16.055	0.881423637	1.453894658	0.363473665	0.26652402
2103	2009-07-14 19:00	19	377.5	375.6	384.5	396.45	0.495170849	0.012912556	484.3	540.6	510	607.1	729	807	0.11350081	0.613472609	0.030328104	-1.59	3.31	1.72	-32.72	0	0.21233	16.28	15.92	14.73	13.4	14.73125	0.489202174	0.806931421	0.201732855	0.252106976
2104	2009-07-14 19:30	19.5	395.85	402.4	435.65	516.15	0.52230116	0.027130312	663.9	774	761	806	913	929	0.159570123	0.709556039	0.09608343	-3.29	3.29	0	-32.75	0	0.2	16.03	15.86	14.77	13.38	14.6975	0.274670273	0.453064367	0.113266092	0.251739403
2105	2009-07-14 20:00	20	408.65	434.85	562	596.35	0.541664384	0.019363223	812	969	926	1010	980	976	0.197095133	0.817481603	0.107925564	-3.25	3.25	0	-32.72	0	0.2	15.7	15.76	14.75	13.39	14.633125	0.188125711	0.310310451	0.077577613	0.251038291
2106	2009-07-14 20:30	20.5	432.4	428.85	589.25	671.5	0.574136443	0.032472059	935	1086	1038	1137	1043	1019	0.222018633	0.863375269	0.045893666	-3.21	3.21	0	-32.72	0	0.2	15.24	15.64	14.76	13.39	14.556875	0.169095572	0.278920531	0.069730133	0.250207847
2107	2009-07-14 21:00	21	449.55	473	664.9	755	0.599111116	0.024974673	1004	1165	1111	1199	1074	1050	0.236833336	0.941316477	0.077941208	-3.15	3.15	0	-32.72	0	0.2	14.7	15.46	14.77	13.41	14.465625	0.169446672	0.279499665	0.069874916	0.249214038
[truncated: 6,677 more rows]
